# Supplementary material for: Genetic relationship between Hashimoto`s thyroiditis and papillary thyroid carcinoma with coexisting Hashimoto`s thyroiditis
Source: PLoS One. 2020 Jun 30;15(6):e0234566. doi: 10.1371/journal.pone.0234566 (PMC7326236; doi:10.1371/journal.pone.0234566)
Supplement: S1 Table — (XLSX) [file pone.0234566.s002.xlsx]

## Sheet: Sheet1
S1 Table. Clinicopathological and demographic data of the case series.
Sample ID	Type of tissues	Stage	BRAF mutation1	Patients`	Gender
				age
HT-1	HT		ND	67	F
HT-2	HT		ND	56	F
HT-3	HT		ND	57	F
HT-4	HT		ND	48	F
HT-5	HT		ND	46	F
HT-6	HT		ND	49	F
HT-7	HT		ND	56	F
HT-8	HT		ND	56	F
HT-9	HT		ND	33	F
HT-10	HT		ND	58	F
HT-11	HT		ND	34	F
HT-12	HT		ND	22	F
HT-13	HT		ND	40	M
PTC w/ HT-1	PTC w/ HT	I	V600E	17	F
PTC w/ HT-2	PTC w/ HT	I	V600E	42	M
PTC w/ HT-3	PTC w/ HT	I	V600E	38	F
PTC w/ HT-4	PTC w/ HT	I	V600E	39	F
PTC w/ HT-5	PTC w/ HT	I	wt	39	M
PTC w/ HT-6	PTC w/ HT	I	wt	24	F
PTC w/ HT-7	PTC w/ HT	I	wt	28	F
PTC w/ HT-8	PTC w/ HT	I	wt	14	F
PTC w/o HT-1	PTC w/o HT	I	V600E	61	M
PTC w/o HT-2	PTC w/o HT	I	V600E	26	F
PTC w/o HT-3	PTC w/o HT	I	V600E	42	F
PTC w/o HT-4	PTC w/o HT	I	V600E	24	F
PTC w/o HT-5	PTC w/o HT	II	wt	37	M
PTC w/o HT-6	PTC w/o HT	I	wt	23	M
mPTC-1	mPTC	I	wt	42	F
mPTC-2	mPTC	I	wt	47	F
mPTC-3	mPTC	I	wt	37	F
mPTC-4	mPTC	I	wt	19	M
mPTC-5	mPTC	I	wt	34	F
mPTC-6	mPTC	I	wt	22	F
1ND, not determined; wt, wild type.
