# Supplementary material for: Genetic relationship between Hashimoto`s thyroiditis and papillary thyroid carcinoma with coexisting Hashimoto`s thyroiditis
Source: PLoS One. 2020 Jun 30;15(6):e0234566. doi: 10.1371/journal.pone.0234566 (PMC7326236; doi:10.1371/journal.pone.0234566)
Supplement: S2 Table — (XLSX) [file pone.0234566.s003.xlsx]

## Sheet: Sheet1
S2 Table. P-values and fold change of the 15 intersecting and non-intersecting DEG sets derived from the four comparison groups HT vs. TN; PTC w/ HT vs. TN; PTC w/o HT vs. TN; and mPTC vs. TN1.
Intersecting and non-intersecting DEG sets	Number of DEGs	Gene symbol	Gene name	HT vs. TN, p-value	HT vs. TN, FC	PTC w/ HT vs. TN, p-value	PTC w/ HT vs. TN, FC	PTC w/o HT vs. TN, p-value	PTC w/o HT vs. TN, FC	mPTC vs. TN, p-value	mPTC vs. TN, FC	Transcript ID
HT vs. TN ∩ PTC w/o HT vs. TN	23	ACSS2	acyl-CoA synthetase short-chain family member 2	1.20598e-05	-2.21244			5.72937e-06	-2.51029			8062041
HT vs. TN ∩ PTC w/o HT vs. TN	23	AL669983.1_ENSG00000169253	AL669983.1 ENSG00000169253	0.000334856	2.05688			0.000232243	2.27513			8157139
HT vs. TN ∩ PTC w/o HT vs. TN	23	BYSL	bystin-like	0.00102173	-2.05922			0.00183935	-2.1154			8119492
HT vs. TN ∩ PTC w/o HT vs. TN	23	HCFC1	host cell factor C1	6.38388e-05	2.02071			5.68454e-05	2.18897			8175947
HT vs. TN ∩ PTC w/o HT vs. TN	23	IARS2	isoleucyl-tRNA synthetase 2, mitochondrial	1.44704e-05	-2.00987			2.98417e-05	-2.08082			7909815
HT vs. TN ∩ PTC w/o HT vs. TN	23	KLK9	kallikrein-related peptidase 9	3.45034e-07	-2.02309			5.44986e-07	-2.13472			8038716
HT vs. TN ∩ PTC w/o HT vs. TN	23	LONRF2	LON peptidase N-terminal domain and ring finger 2	0.00498544	-2.32991			0.00053677	3.29535			8054281
HT vs. TN ∩ PTC w/o HT vs. TN	23	MOP-1	MOP-1	0.00758469	3.18277			0.00286089	4.25995			8101322
HT vs. TN ∩ PTC w/o HT vs. TN	23	MTCO3P45	MT-CO3 pseudogene 45	0.00387357	3.09869			0.00448139	3.40705			8043500
HT vs. TN ∩ PTC w/o HT vs. TN	23	NNMT	nicotinamide N-methyltransferase	0.00811693	-3.06883			0.00811434	-3.44848			7943998
HT vs. TN ∩ PTC w/o HT vs. TN	23	OR4F29	olfactory receptor, family 4, subfamily F, member 29	0.00538681	2.2971			0.00177502	2.85519			8148962
HT vs. TN ∩ PTC w/o HT vs. TN	23	PRRG4	proline rich Gla (G-carboxyglutamic acid) 4 (transmembrane)	0.00127409	-2.31879			0.00534636	-2.19218			7939150
HT vs. TN ∩ PTC w/o HT vs. TN	23	PTBP1	polypyrimidine tract binding protein 1	8.14121e-07	2.00908			3.57418e-06	2.02419			8024019
HT vs. TN ∩ PTC w/o HT vs. TN	23	RF00019_ENSG00000207356	RF00019 ENSG00000207356	0.00363261	3.16407			0.00307482	3.66052			7915284
HT vs. TN ∩ PTC w/o HT vs. TN	23	RNU6-1319P	RNA, U6 small nuclear 1319, pseudogene	0.00198768	3.34269			0.00453916	3.34387			7924551
HT vs. TN ∩ PTC w/o HT vs. TN	23	RNU6-447P	RNA, U6 small nuclear 447, pseudogene	0.00192537	3.70012			0.00596755	3.51887			7911331
HT vs. TN ∩ PTC w/o HT vs. TN	23	RNY4P14	RNA, Ro-associated Y4 pseudogene 14	0.00287875	2.2727			0.00638503	2.2687			7971163
HT vs. TN ∩ PTC w/o HT vs. TN	23	RPS29P3	ribosomal protein S29 pseudogene 3	4.14309e-05	2.19089			4.0071e-05	2.38207			8084945
HT vs. TN ∩ PTC w/o HT vs. TN	23	SERTAD4	SERTA domain containing 4	0.000579739	2.00325			0.000646427	2.1363			7909503
HT vs. TN ∩ PTC w/o HT vs. TN	23	SNORA38	small nucleolar RNA, H/ACA box 38	0.00568442	2.28942			0.00746716	2.4131			8118207
HT vs. TN ∩ PTC w/o HT vs. TN	23	SNORA70	small nucleolar RNA, H/ACA box 70	0.00024918	2.43633			0.00227357	2.20434			8025498
HT vs. TN ∩ PTC w/o HT vs. TN	23	VWF	von Willebrand factor	0.00278523	-2.91969			0.00429164	-3.07118			7960464
HT vs. TN ∩ PTC w/o HT vs. TN	23	ZNF107	zinc finger protein 107	0.000621028	2.40281			0.00509181	2.15165			8133049
PTC w/ HT vs. TN ∩ mPTC vs. TN	34	ABLIM1	actin binding LIM protein 1			0.000182427	-2.62698			0.000802881	-2.41565	7936463
PTC w/ HT vs. TN ∩ mPTC vs. TN	34	ADAP2	ArfGAP with dual PH domains 2			0.000389318	2.45947			0.000512316	2.50057	8006214
PTC w/ HT vs. TN ∩ mPTC vs. TN	34	ADGRA2	adhesion G protein-coupled receptor A2			0.000930209	2.46872			0.00557379	2.15611	8145865
PTC w/ HT vs. TN ∩ mPTC vs. TN	34	ADORA3	adenosine A3 receptor			0.000351292	2.58118			0.00466409	2.12209	7918533
PTC w/ HT vs. TN ∩ mPTC vs. TN	34	BRIX1	BRX1, biogenesis of ribosomes, homolog (S. cerevisiae)			0.000564807	-2.01364			0.000521336	-2.08882	8104825
PTC w/ HT vs. TN ∩ mPTC vs. TN	34	CLEC4A	C-type lectin domain family 4, member A			0.00719507	2.20161			0.00440269	2.41087	7953723
PTC w/ HT vs. TN ∩ mPTC vs. TN	34	FLJ26245	uncharacterized LOC400533			0.00408049	-2.29754			0.00418362	-2.37763	7995328
PTC w/ HT vs. TN ∩ mPTC vs. TN	34	FLJ45832	FLJ45832 protein			0.000789629	-2.10361			0.00212091	-2.01371	8161442
PTC w/ HT vs. TN ∩ mPTC vs. TN	34	GAA	glucosidase, alpha; acid			0.00175592	2.10004			0.00242094	2.11164	8010354
PTC w/ HT vs. TN ∩ mPTC vs. TN	34	HAGH	hydroxyacylglutathione hydrolase			0.00712122	2.00248			0.00622407	2.09343	7998604
PTC w/ HT vs. TN ∩ mPTC vs. TN	34	HECW2	HECT, C2 and WW domain containing E3 ubiquitin protein ligase 2			0.00810652	2.00751			0.000852527	2.58522	8057898
PTC w/ HT vs. TN ∩ mPTC vs. TN	34	HNRNPA1P8	heterogeneous nuclear ribonucleoprotein A1 pseudogene 8			0.00476215	-2.42511			0.00438259	-2.54763	8133902
PTC w/ HT vs. TN ∩ mPTC vs. TN	34	IFI27	interferon, alpha-inducible protein 27			0.000306446	2.61528			0.00518831	2.10279	7976443
PTC w/ HT vs. TN ∩ mPTC vs. TN	34	KRTAP5-3	keratin associated protein 5-3			0.000163454	-2.03137			0.000169553	-2.0917	7945652
PTC w/ HT vs. TN ∩ mPTC vs. TN	34	LGALS3BP	lectin, galactoside-binding, soluble, 3 binding protein			0.000468141	3.03082			0.00506221	2.44387	8018975
PTC w/ HT vs. TN ∩ mPTC vs. TN	34	MRPL2	mitochondrial ribosomal protein L2			0.000278712	-2.05622			0.000546017	-2.03073	8126512
PTC w/ HT vs. TN ∩ mPTC vs. TN	34	NARS1	asparaginyl-tRNA synthetase 1			0.000412635	-2.25222			0.00233539	-2.03571	8023481
PTC w/ HT vs. TN ∩ mPTC vs. TN	34	PCDH17	protocadherin 17			0.000745754	2.29333			0.00129753	2.26958	7969330
PTC w/ HT vs. TN ∩ mPTC vs. TN	34	RBMX2	RNA binding motif protein, X-linked 2			0.000156098	-2.08404			0.000454545	-2.01137	8169920
PTC w/ HT vs. TN ∩ mPTC vs. TN	34	RERGL	RERG like			6.92099e-05	-2.66688			0.00250068	-2.08404	7961595
PTC w/ HT vs. TN ∩ mPTC vs. TN	34	RN7SL241P	RNA, 7SL, cytoplasmic 241, pseudogene			0.000112676	-2.0496			8.47616e-05	-2.15239	7932860
PTC w/ HT vs. TN ∩ mPTC vs. TN	34	RNA5SP398	RNA, 5S ribosomal pseudogene 398			0.000442273	-2.06739			0.000214601	-2.24482	7984538
PTC w/ HT vs. TN ∩ mPTC vs. TN	34	RNA5SP503	RNA, 5S ribosomal pseudogene 503			1.95214e-05	-2.12439			9.56161e-05	-2.01369	8167249
PTC w/ HT vs. TN ∩ mPTC vs. TN	34	RPL27AP5	ribosomal protein L27a pseudogene 5			0.00387152	-2.65701			0.00261525	-2.91543	8112666
PTC w/ HT vs. TN ∩ mPTC vs. TN	34	RPL36A-HNRNPH2	RPL36A-HNRNPH2 readthrough			0.00143794	-2.11578			0.000298055	-2.4874	8138361
PTC w/ HT vs. TN ∩ mPTC vs. TN	34	RRP7A	ribosomal RNA processing 7 homolog A (S. cerevisiae)			0.000963896	-2.04613			0.000815458	-2.13911	8076455
PTC w/ HT vs. TN ∩ mPTC vs. TN	34	SH2B3	SH2B adaptor protein 3			8.16753e-05	2.17006			0.000309885	2.06415	7958749
PTC w/ HT vs. TN ∩ mPTC vs. TN	34	ST6GAL2	ST6 beta-galactosamide alpha-2,6-sialyltranferase 2			0.00109883	3.51239			0.000368437	4.29471	8054439
PTC w/ HT vs. TN ∩ mPTC vs. TN	34	STOX1	storkhead box 1			0.00276511	-3.46991			0.00603571	-3.24763	7927915
PTC w/ HT vs. TN ∩ mPTC vs. TN	34	SUSD2	sushi domain containing 2			0.000576719	2.82041			0.00649042	2.2802	8071861
PTC w/ HT vs. TN ∩ mPTC vs. TN	34	TMEM37	transmembrane protein 37			0.00843912	2.08119			0.002399	2.45869	8044813
PTC w/ HT vs. TN ∩ mPTC vs. TN	34	TTYH3	tweety family member 3			0.000999248	2.03342			0.000127605	2.44117	8131179
PTC w/ HT vs. TN ∩ mPTC vs. TN	34	UBB	ubiquitin B			5.36612e-07	2.08611			2.10373e-06	2.0326	8005166
PTC w/ HT vs. TN ∩ mPTC vs. TN	34	UBE3A	ubiquitin protein ligase E3A			1.6259e-05	-2.55792			0.000719861	-2.05956	7986769
HT vs. TN ∩ PTC w HT vs. TN	71	ACADL	acyl-CoA dehydrogenase, long chain	0.00476582	-2.86673	0.000404431	-4.26662					8058591
HT vs. TN ∩ PTC w HT vs. TN	71	ADGRG7	adhesion G protein-coupled receptor G7	0.00284534	-2.40867	0.00403278	-2.43649					8081298
HT vs. TN ∩ PTC w HT vs. TN	71	ALOX5AP	arachidonate 5-lipoxygenase-activating protein	0.00494537	3.14501	0.0056604	3.28634					7968344
HT vs. TN ∩ PTC w HT vs. TN	71	APOBEC3F	apolipoprotein B mRNA editing enzyme catalytic subunit 3F	7.34e-05	2.54212	0.000634122	2.27074					8073081
HT vs. TN ∩ PTC w HT vs. TN	71	BAK1	BCL2-antagonist killer 1	0.000842558	2.2105	0.00173596	2.17616					8125766
HT vs. TN ∩ PTC w HT vs. TN	71	BRCA2	breast cancer 2, early onset	0.000317697	2.8738	0.000823736	2.77493					7968484
HT vs. TN ∩ PTC w HT vs. TN	71	BTN3A1	butyrophilin, subfamily 3, member A1	0.00102092	3.87738	0.0047466	3.32659					8117458
HT vs. TN ∩ PTC w HT vs. TN	71	BUB1	BUB1 mitotic checkpoint serine threonine kinase	0.00358274	3.71102	0.00420405	3.89113					8054580
HT vs. TN ∩ PTC w HT vs. TN	71	CCNB2	cyclin B2	0.00838304	3.15768	0.0068443	3.49239					7983969
HT vs. TN ∩ PTC w HT vs. TN	71	CD86	CD86 molecule	0.00136317	4.55956	0.00596842	3.84002					8082035
HT vs. TN ∩ PTC w HT vs. TN	71	CYBB	cytochrome b-245, beta polypeptide	0.00168824	6.00812	0.00232718	6.22448					8166730
HT vs. TN ∩ PTC w HT vs. TN	71	EPB41L5	erythrocyte membrane protein band 4.1 like 5	0.00466971	-2.58609	0.00105548	-3.28786					8044882
HT vs. TN ∩ PTC w HT vs. TN	71	EPSTI1	epithelial stromal interaction 1 (breast)	0.0014872	3.14918	0.00527951	2.83956					7971296
HT vs. TN ∩ PTC w HT vs. TN	71	EYA4	EYA transcriptional coactivator and phosphatase 4	0.00437806	-4.4259	0.00114562	-6.24973					8122150
HT vs. TN ∩ PTC w HT vs. TN	71	FANCD2	Fanconi anemia, complementation group D2	0.000343015	2.76772	0.000558891	2.79788					8077731
HT vs. TN ∩ PTC w HT vs. TN	71	FCGR2B	Fc fragment of IgG, low affinity IIb, receptor (CD32)	0.00690948	2.94489	0.00246838	3.6691					7906767
HT vs. TN ∩ PTC w HT vs. TN	71	FOXM1	forkhead box M1	0.00287159	2.46934	0.00572503	2.40164					7960340
HT vs. TN ∩ PTC w HT vs. TN	71	H2BC14	H2B clustered histone 14	0.000980179	6.72417	0.0042906	5.50218					8117594
HT vs. TN ∩ PTC w HT vs. TN	71	H3C15	H3 clustered histone 15	0.00236972	3.51404	0.0028771	3.66438					7919612
HT vs. TN ∩ PTC w HT vs. TN	71	HLA-DQB1	major histocompatibility complex, class II, DQ beta 1	0.00351225	4.76285	0.00136261	6.27883					8178826
HT vs. TN ∩ PTC w HT vs. TN	71	HSD17B7P2	hydroxysteroid (17-beta) dehydrogenase 7 pseudogene 2	0.00238523	2.04941	0.00367494	2.05527					7927082
HT vs. TN ∩ PTC w HT vs. TN	71	HSP90AA6P	heat shock protein 90 alpha family class A member 6, pseudogene	0.00414889	-3.22428	0.00654342	-3.2078					8103722
HT vs. TN ∩ PTC w HT vs. TN	71	IFI30	interferon, gamma-inducible protein 30	0.00303097	3.21259	0.0077625	2.97967					8026971
HT vs. TN ∩ PTC w HT vs. TN	71	IFI6	interferon, alpha-inducible protein 6	0.00324919	3.55906	0.00791159	3.30143					7914127
HT vs. TN ∩ PTC w HT vs. TN	71	IFIH1	interferon induced with helicase C domain 1	0.00100647	2.32255	0.00155921	2.34149					8056285
HT vs. TN ∩ PTC w HT vs. TN	71	IGKV1-13	immunoglobulin kappa variable 1-13 (gene/pseudogene)	0.000247292	14.7718	0.00625569	7.51378					8043465
HT vs. TN ∩ PTC w HT vs. TN	71	IGKV1D-16	immunoglobulin kappa variable 1D-16	0.000180642	12.4133	0.00495846	6.64856					8043459
HT vs. TN ∩ PTC w HT vs. TN	71	IGKV1D-33	immunoglobulin kappa variable 1D-33	0.000111991	21.2881	0.00268246	10.8699					8043431
HT vs. TN ∩ PTC w HT vs. TN	71	IGKV1D-42	immunoglobulin kappa variable 1D-42 (non-functional)	0.000238017	11.8628	0.00872469	5.82527					8043474
HT vs. TN ∩ PTC w HT vs. TN	71	IGKV1D-43	immunoglobulin kappa variable 1D-43	0.000172475	23.9623	0.00701287	9.69529					8043476
HT vs. TN ∩ PTC w HT vs. TN	71	IGKV3D-11	immunoglobulin kappa variable 3D-11	0.00028023	37.9721	0.00848987	13.9913					8043470
HT vs. TN ∩ PTC w HT vs. TN	71	IL2RG	interleukin 2 receptor, gamma	5.91e-05	15.7015	0.00277895	7.6607					8173444
HT vs. TN ∩ PTC w HT vs. TN	71	KNTC1	kinetochore associated 1	0.00789022	2.35566	0.0027425	2.82302					7959408
HT vs. TN ∩ PTC w HT vs. TN	71	LY75-CD302	LY75-CD302 readthrough	0.00602419	2.65444	0.00750193	2.72142					8056113
HT vs. TN ∩ PTC w HT vs. TN	71	LYN	LYN proto-oncogene, Src family tyrosine kinase	0.00480179	2.29176	0.00226797	2.6118					8146500
HT vs. TN ∩ PTC w HT vs. TN	71	MAN2B1	mannosidase, alpha, class 2B, member 1	0.00121196	2.16416	0.00124061	2.25698					8034420
HT vs. TN ∩ PTC w HT vs. TN	71	MMP9	matrix metallopeptidase 9	0.000499536	5.62363	0.00281613	4.58949					8063115
HT vs. TN ∩ PTC w HT vs. TN	71	MOXD1	monooxygenase, DBH-like 1	0.00339552	2.50473	0.0078156	2.38683					8129573
HT vs. TN ∩ PTC w HT vs. TN	71	MS4A6A	membrane-spanning 4-domains, subfamily A, member 6A	0.00562226	3.30528	0.00677797	3.42823					7948455
HT vs. TN ∩ PTC w HT vs. TN	71	MYO9B	myosin IXB	0.00156652	2.14486	0.00322414	2.10188					8026638
HT vs. TN ∩ PTC w HT vs. TN	71	OGFRL1	opioid growth factor receptor-like 1	0.000694958	2.57825	0.00321885	2.33652					8120602
HT vs. TN ∩ PTC w HT vs. TN	71	P2RX7	purinergic receptor P2X, ligand-gated ion channel, 7	0.00418336	2.50618	0.000931254	3.15635					7959251
HT vs. TN ∩ PTC w HT vs. TN	71	PAG1	phosphoprotein membrane anchor with glycosphingolipid microdomains 1	0.00813693	2.8	0.00824878	2.96286					8151512
HT vs. TN ∩ PTC w HT vs. TN	71	PCED1B	PC-esterase domain containing 1B	0.00168453	2.41801	0.00736792	2.17749					7955045
HT vs. TN ∩ PTC w HT vs. TN	71	PLK4	polo-like kinase 4	0.000236016	3.10843	0.00246268	2.58717					8097356
HT vs. TN ∩ PTC w HT vs. TN	71	PSMC6	proteasome (prosome, macropain) 26S subunit, ATPase 6	0.000176802	-2.04321	0.000416962	-2.01536					7974380
HT vs. TN ∩ PTC w HT vs. TN	71	PSME2	proteasome (prosome, macropain) activator subunit 2 (PA28 beta)	0.00363293	2.01761	0.00180348	2.23643					7978123
HT vs. TN ∩ PTC w HT vs. TN	71	PTPN6	protein tyrosine phosphatase, non-receptor type 6	0.0004358	3.38692	0.00719406	2.56661					7953569
HT vs. TN ∩ PTC w HT vs. TN	71	RAB18	RAB18, member RAS oncogene family	0.00793192	-2.16621	0.00336177	-2.49539					7926836
HT vs. TN ∩ PTC w HT vs. TN	71	RAC2	Rac family small GTPase 2	0.000357142	5.83013	0.0015447	5.0239					8075910
HT vs. TN ∩ PTC w HT vs. TN	71	RBP4	retinol binding protein 4, plasma	3.76e-05	-2.14717	0.000168762	-2.05191					7935116
HT vs. TN ∩ PTC w HT vs. TN	71	RETREG1	reticulophagy regulator 1	0.00129979	-2.42768	0.00614122	-2.18057					8111136
HT vs. TN ∩ PTC w HT vs. TN	71	RF00019_ENSG00000201788	RF00019 ENSG00000201788	0.00252831	2.76175	0.003753	2.78466					7962479
HT vs. TN ∩ PTC w HT vs. TN	71	RF01210_ENSG00000238645	RF01210 ENSG00000238645	0.000108299	3.05433	0.00252854	2.39846					7995627
HT vs. TN ∩ PTC w HT vs. TN	71	RHOF	ras homolog family member F (in filopodia)	0.00112362	2.41417	0.00808372	2.0843					7967202
HT vs. TN ∩ PTC w HT vs. TN	71	RIPK2	receptor-interacting serine-threonine kinase 2	0.00011196	2.23672	0.000201589	2.24961					8147206
HT vs. TN ∩ PTC w HT vs. TN	71	RNU6-1092P	RNA, U6 small nuclear 1092, pseudogene	0.00295613	-2.70446	0.00135114	-3.1518					8147687
HT vs. TN ∩ PTC w HT vs. TN	71	RNU6-1172P	RNA, U6 small nuclear 1172, pseudogene	0.00528987	2.03218	0.00395501	2.17702					8151929
HT vs. TN ∩ PTC w HT vs. TN	71	RNU6-475P	RNA, U6 small nuclear 475, pseudogene	0.00584492	-2.37328	0.0024263	-2.76988					8129069
HT vs. TN ∩ PTC w HT vs. TN	71	SAMD9	sterile alpha motif domain containing 9	0.00105672	3.97031	0.00705323	3.20245					8140967
HT vs. TN ∩ PTC w HT vs. TN	71	SCARNA13	small Cajal body-specific RNA 13	0.0073967	2.72946	0.0083345	2.83906					7981181
HT vs. TN ∩ PTC w HT vs. TN	71	SLC7A7	solute carrier family 7 member 7	0.00195729	3.40091	0.0030329	3.42136					7977786
HT vs. TN ∩ PTC w HT vs. TN	71	SNORA52	small nucleolar RNA, H/ACA box 52	0.00593495	3.95288	0.00336559	4.76775					7937483
HT vs. TN ∩ PTC w HT vs. TN	71	SNORA71C	small nucleolar RNA, H/ACA box 71C	0.00670977	3.50837	0.00345462	4.24486					8066260
HT vs. TN ∩ PTC w HT vs. TN	71	SNORD12C	small nucleolar RNA, C/D box 12C	5.12e-05	4.06119	0.00330967	2.72882					8063345
HT vs. TN ∩ PTC w HT vs. TN	71	ST8SIA4	ST8 alpha-N-acetyl-neuraminide alpha-2,8-sialyltransferase 4	0.00711504	3.06127	0.00198552	3.99859					8113358
HT vs. TN ∩ PTC w HT vs. TN	71	STAT1	signal transducer and activator of transcription 1	0.00205928	3.17696	0.000420866	4.19671					8057744
HT vs. TN ∩ PTC w HT vs. TN	71	TOP2A	topoisomerase (DNA) II alpha 170kDa	0.00426505	3.66282	0.00742321	3.57719					8014974
HT vs. TN ∩ PTC w HT vs. TN	71	TRANK1	tetratricopeptide repeat and ankyrin repeat containing 1	0.000849498	2.0907	0.000224337	2.41345					8086125
HT vs. TN ∩ PTC w HT vs. TN	71	TRAPPC1	trafficking protein particle complex 1	9.77e-06	2.01476	1.41e-05	2.05925					8012304
HT vs. TN ∩ PTC w HT vs. TN	71	WARS1	tryptophanyl-tRNA synthetase 1	0.00147649	3.56963	0.000322827	4.75467					7981290
PTC w/o HT vs. TN ∩ mPTC vs. TN	75	AK8	adenylate kinase 8					0.00382845	2.2157	0.00196037	2.36486	8164766
PTC w/o HT vs. TN ∩ mPTC vs. TN	75	AKT1	v-akt murine thymoma viral oncogene homolog 1					0.00154118	2.04938	0.000685271	2.1801	7981494
PTC w/o HT vs. TN ∩ mPTC vs. TN	75	AL773545.3_ENSG00000237846	AL773545.3 ENSG00000237846					0.000145929	2.52377	0.00110984	2.15774	8161433
PTC w/o HT vs. TN ∩ mPTC vs. TN	75	ALDH18A1	aldehyde dehydrogenase 18 family, member A1					4.82466e-05	-2.29858	0.000251804	-2.07363	7935230
PTC w/o HT vs. TN ∩ mPTC vs. TN	75	ANGPTL5	angiopoietin-like 5					3.2609e-06	-2.12759	2.117e-06	-2.17093	7951195
PTC w/o HT vs. TN ∩ mPTC vs. TN	75	ASB2	ankyrin repeat and SOCS box containing 2					0.0049024	-2.58257	0.00605429	-2.51599	7981020
PTC w/o HT vs. TN ∩ mPTC vs. TN	75	ASB6	ankyrin repeat and SOCS box containing 6					0.00137906	2.12881	0.00136684	2.13033	8164572
PTC w/o HT vs. TN ∩ mPTC vs. TN	75	ASNS	asparagine synthetase (glutamine-hydrolyzing)					0.00336127	-2.17413	0.00264502	-2.22357	8141150
PTC w/o HT vs. TN ∩ mPTC vs. TN	75	BBS1	Bardet-Biedl syndrome 1					0.00198381	2.20966	0.000989137	2.34844	7941639
PTC w/o HT vs. TN ∩ mPTC vs. TN	75	BRK1	BRICK1 subunit of SCAR/WAVE actin nucleating complex					0.000327956	2.0318	8.91346e-05	2.20373	8077770
PTC w/o HT vs. TN ∩ mPTC vs. TN	75	CCDC130	coiled-coil domain containing 130					0.00424481	2.04539	0.00493875	2.01746	8026170
PTC w/o HT vs. TN ∩ mPTC vs. TN	75	CLN8	CLN8 transmembrane ER and ERGIC protein					0.00014337	2.97038	0.00175104	2.36414	8144279
PTC w/o HT vs. TN ∩ mPTC vs. TN	75	CNR1	cannabinoid receptor 1 (brain)					0.000968007	-2.31791	0.00043645	-2.47847	8128043
PTC w/o HT vs. TN ∩ mPTC vs. TN	75	CTU1	cytosolic thiouridylase subunit 1					0.000936119	-2.10961	0.000208044	-2.35717	8038782
PTC w/o HT vs. TN ∩ mPTC vs. TN	75	CUBN	cubilin (intrinsic factor-cobalamin receptor)					0.00224306	2.86762	0.00375756	2.69374	7932326
PTC w/o HT vs. TN ∩ mPTC vs. TN	75	DUOX2	dual oxidase 2					0.00258409	6.62436	0.00147881	7.48005	7988350
PTC w/o HT vs. TN ∩ mPTC vs. TN	75	FKTN	fukutin					0.00073604	2.01494	0.000500086	2.06864	8157074
PTC w/o HT vs. TN ∩ mPTC vs. TN	75	GABARAP	GABA(A) receptor-associated protein					0.000716931	2.17936	0.000552966	2.22254	8012110
PTC w/o HT vs. TN ∩ mPTC vs. TN	75	GFRA2	GDNF family receptor alpha 2					0.00218737	6.34514	0.00262537	6.1062	8149629
PTC w/o HT vs. TN ∩ mPTC vs. TN	75	GNL2	guanine nucleotide binding protein-like 2 (nucleolar)					0.00196568	-2.00636	0.00114655	-2.09135	7915015
PTC w/o HT vs. TN ∩ mPTC vs. TN	75	GOLGA5	golgin A5					7.21769e-05	2.04103	4.15825e-05	2.10351	7976307
PTC w/o HT vs. TN ∩ mPTC vs. TN	75	GPAT2P2	glycerol-3-phosphate acyltransferase 2 pseudogene 2					1.71142e-06	-2.13397	2.10388e-06	-2.11417	8043682
PTC w/o HT vs. TN ∩ mPTC vs. TN	75	GPN1	GPN-loop GTPase 1					0.000227525	-2.16126	0.000143474	-2.22772	8041000
PTC w/o HT vs. TN ∩ mPTC vs. TN	75	HAUS6	HAUS augmin-like complex, subunit 6					0.00156777	-2.07565	0.000318686	-2.34671	8160284
PTC w/o HT vs. TN ∩ mPTC vs. TN	75	HSPD1	heat shock 60kDa protein 1 (chaperonin)					4.57967e-05	-2.31076	5.83969e-05	-2.2762	8058052
PTC w/o HT vs. TN ∩ mPTC vs. TN	75	IL20RA	interleukin 20 receptor, alpha					0.00125108	-2.0774	0.000292407	-2.31664	8129837
PTC w/o HT vs. TN ∩ mPTC vs. TN	75	KIAA0895L	KIAA0895-like					0.000861004	2.30779	0.00117213	2.24901	8001946
PTC w/o HT vs. TN ∩ mPTC vs. TN	75	KIAA1191	KIAA1191					0.00462037	2.07884	0.00597353	2.02896	8115895
PTC w/o HT vs. TN ∩ mPTC vs. TN	75	LOC100506730	uncharacterized LOC100506730					0.00115574	2.15923	0.002646	2.01942	7913154
PTC w/o HT vs. TN ∩ mPTC vs. TN	75	LUZP6	leucine zipper protein 6					0.00102728	2.04393	0.000264252	2.25255	8143132
PTC w/o HT vs. TN ∩ mPTC vs. TN	75	MAML2	mastermind-like 2 (Drosophila)					0.000573363	2.61217	0.00201764	2.32497	7951133
PTC w/o HT vs. TN ∩ mPTC vs. TN	75	MED12	mediator complex subunit 12					1.82972e-07	2.23351	1.55562e-06	2.03877	8168215
PTC w/o HT vs. TN ∩ mPTC vs. TN	75	MGC72080	MGC72080 pseudogene					0.00286462	2.18663	0.00597403	2.0404	8156319
PTC w/o HT vs. TN ∩ mPTC vs. TN	75	NAMPT	nicotinamide phosphoribosyltransferase					0.00628	-2.83326	0.00412752	-3.00457	7933084
PTC w/o HT vs. TN ∩ mPTC vs. TN	75	NDUFS4	NADH:ubiquinone oxidoreductase subunit S4					0.000584082	2.07923	0.000159937	2.27229	8105311
PTC w/o HT vs. TN ∩ mPTC vs. TN	75	NFYC-AS1	NFYC antisense RNA 1					8.36719e-06	-2.12807	1.51686e-05	-2.06643	7915345
PTC w/o HT vs. TN ∩ mPTC vs. TN	75	NICN1	nicolin 1					0.00068119	2.13275	0.000188217	2.34032	8087433
PTC w/o HT vs. TN ∩ mPTC vs. TN	75	NTAN1	N-terminal asparagine amidase					0.000418066	-2.23867	0.000300943	-2.29329	7999598
PTC w/o HT vs. TN ∩ mPTC vs. TN	75	OCEL1	occludin/ELL domain containing 1					0.00543242	-2.32044	0.00544049	-2.32006	8026696
PTC w/o HT vs. TN ∩ mPTC vs. TN	75	OMA1	OMA1 zinc metallopeptidase					0.000796684	-2.05603	0.000337154	-2.18418	7916570
PTC w/o HT vs. TN ∩ mPTC vs. TN	75	OR2A7	olfactory receptor, family 2, subfamily A, member 7					0.000271189	4.85951	0.000216816	5.01128	8129558
PTC w/o HT vs. TN ∩ mPTC vs. TN	75	OR7E14P	olfactory receptor, family 7, subfamily E, member 14 pseudogene					0.000983483	2.17587	0.00164248	2.08906	7938683
PTC w/o HT vs. TN ∩ mPTC vs. TN	75	OR7E31P	olfactory receptor family 7 subfamily E member 31 pseudogene					0.00178645	2.2061	0.00214092	2.17149	8042574
PTC w/o HT vs. TN ∩ mPTC vs. TN	75	PHLDA1	pleckstrin homology-like domain, family A, member 1					0.00301701	2.87772	0.00411087	2.76685	7965040
PTC w/o HT vs. TN ∩ mPTC vs. TN	75	PLEKHB2	pleckstrin homology domain containing B2					4.17945e-05	2.19932	2.21922e-05	2.28124	8045247
PTC w/o HT vs. TN ∩ mPTC vs. TN	75	POMP	proteasome maturation protein					0.0012343	2.09388	0.00115092	2.1052	7968297
PTC w/o HT vs. TN ∩ mPTC vs. TN	75	PPARD	peroxisome proliferator-activated receptor delta					0.000425595	2.14832	0.000395337	2.15942	8118945
PTC w/o HT vs. TN ∩ mPTC vs. TN	75	PSMA5	proteasome (prosome, macropain) subunit, alpha type, 5					0.00107561	-2.12644	0.00045204	-2.27206	7918345
PTC w/o HT vs. TN ∩ mPTC vs. TN	75	QSER1	glutamine and serine rich 1					0.000888073	2.41067	0.00177522	2.2667	7939158
PTC w/o HT vs. TN ∩ mPTC vs. TN	75	RAMAC	RNA guanine-7 methyltransferase activating subunit					0.000191598	2.30335	0.000190091	2.30463	7985488
PTC w/o HT vs. TN ∩ mPTC vs. TN	75	RF00019_ENSG00000207281	RF00019 ENSG00000207281					0.000348904	2.11313	0.000710713	2.01409	8036881
PTC w/o HT vs. TN ∩ mPTC vs. TN	75	RN7SL197P	RNA, 7SL, cytoplasmic 197, pseudogene					6.54958e-05	-2.00985	1.66378e-05	-2.16111	8063347
PTC w/o HT vs. TN ∩ mPTC vs. TN	75	RN7SL209P	RNA, 7SL, cytoplasmic 209, pseudogene					0.00255135	-2.1769	0.000216673	-2.69727	7991661
PTC w/o HT vs. TN ∩ mPTC vs. TN	75	RN7SL471P	RNA, 7SL, cytoplasmic 471, pseudogene					0.000284612	-2.42445	0.000570317	-2.29639	8117710
PTC w/o HT vs. TN ∩ mPTC vs. TN	75	RN7SL513P	RNA, 7SL, cytoplasmic 513, pseudogene					0.00264133	-2.44544	0.00620671	-2.23271	8026989
PTC w/o HT vs. TN ∩ mPTC vs. TN	75	RN7SL515P	RNA, 7SL, cytoplasmic 515, pseudogene					7.55316e-05	-2.14804	7.74626e-05	-2.14484	7968796
PTC w/o HT vs. TN ∩ mPTC vs. TN	75	RN7SL677P	RNA, 7SL, cytoplasmic 677, pseudogene					0.00221822	-2.21233	0.00172323	-2.26307	7986348
PTC w/o HT vs. TN ∩ mPTC vs. TN	75	RN7SL68P	RNA, 7SL, cytoplasmic 68, pseudogene					0.000532703	2.1906	0.00121028	2.06083	8108820
PTC w/o HT vs. TN ∩ mPTC vs. TN	75	RNA5SP442	RNA, 5S ribosomal pseudogene 442					0.00365744	-2.0242	0.00220448	-2.11418	8007152
PTC w/o HT vs. TN ∩ mPTC vs. TN	75	RPL8	ribosomal protein L8					5.60087e-05	2.18546	0.000185797	2.03585	8153903
PTC w/o HT vs. TN ∩ mPTC vs. TN	75	RPS14P3	ribosomal protein S14 pseudogene 3					0.00166381	2.21117	0.0037095	2.0609	7898582
PTC w/o HT vs. TN ∩ mPTC vs. TN	75	RPS2P7	ribosomal protein S2 pseudogene 7					0.00114518	-2.18978	0.00038712	-2.38779	8066567
PTC w/o HT vs. TN ∩ mPTC vs. TN	75	SIPA1L3	signal-induced proliferation-associated 1 like 3					0.000444603	2.29585	0.000476845	2.28359	8028286
PTC w/o HT vs. TN ∩ mPTC vs. TN	75	SIX2	SIX homeobox 2					0.000196939	-2.01421	9.66278e-05	-2.10023	8051949
PTC w/o HT vs. TN ∩ mPTC vs. TN	75	SIX6	SIX homeobox 6					2.93433e-05	-2.0537	2.80215e-05	-2.05857	7974793
PTC w/o HT vs. TN ∩ mPTC vs. TN	75	SLC7A11	solute carrier family 7 member 11					0.00318815	3.86848	0.000133472	6.32482	8102800
PTC w/o HT vs. TN ∩ mPTC vs. TN	75	SLIT3	slit homolog 3 (Drosophila)					2.47596e-05	5.16097	0.00452556	2.75894	8115691
PTC w/o HT vs. TN ∩ mPTC vs. TN	75	SNAPC3	small nuclear RNA activating complex, polypeptide 3, 50kDa					0.000275084	2.37679	0.000348433	2.33464	8154394
PTC w/o HT vs. TN ∩ mPTC vs. TN	75	STRIP2	striatin interacting protein 2					0.00752024	-2.38247	0.00328981	-2.62977	8136115
PTC w/o HT vs. TN ∩ mPTC vs. TN	75	SUOX	sulfite oxidase					4.13368e-05	2.30511	3.18964e-05	2.34199	7956097
PTC w/o HT vs. TN ∩ mPTC vs. TN	75	TSR1	TSR1, 20S rRNA accumulation, homolog (S. cerevisiae)					0.000538011	-2.01799	0.000206646	-2.14818	8011245
PTC w/o HT vs. TN ∩ mPTC vs. TN	75	TUBG2	tubulin, gamma 2					0.00229992	2.3189	0.00484205	2.15623	8007312
PTC w/o HT vs. TN ∩ mPTC vs. TN	75	UGCG	UDP-glucose ceramide glucosyltransferase					0.00446548	-2.65058	0.00394555	-2.69157	8157216
PTC w/o HT vs. TN ∩ mPTC vs. TN	75	ZDHHC15	zinc finger, DHHC-type containing 15					0.00194682	2.20944	0.00270923	2.14547	8173647
PTC w/o HT vs. TN ∩ mPTC vs. TN	75	ZNF76	zinc finger protein 76					0.00137656	2.03972	0.000511032	2.1959	8118915
HT vs. TN ∩ PTC w/ HT vs. TN ∩ mPTC vs. TN	83	ADGRL3	adhesion G protein-coupled receptor L3	0.00166186	-2.43699	0.00700718	-2.20211			0.00543998	-2.34732	8095303
HT vs. TN ∩ PTC w/ HT vs. TN ∩ mPTC vs. TN	83	ADH4	alcohol dehydrogenase 4 (class II), pi polypeptide	0.000643412	-2.02649	0.00134252	-2.00026			0.00141565	-2.05452	8101852
HT vs. TN ∩ PTC w/ HT vs. TN ∩ mPTC vs. TN	83	AMIGO3	adhesion molecule with Ig-like domain 3	4.01278e-06	2.22252	5.8724e-05	2.01887			4.28603e-06	2.40619	8087453
HT vs. TN ∩ PTC w/ HT vs. TN ∩ mPTC vs. TN	83	ANKRD13A	ankyrin repeat domain 13A	2.19348e-05	2.47634	0.000157765	2.28286			0.000433487	2.20265	7958600
HT vs. TN ∩ PTC w/ HT vs. TN ∩ mPTC vs. TN	83	APOBEC3C	apolipoprotein B mRNA editing enzyme catalytic subunit 3C	4.31232e-05	3.20564	0.00103825	2.5523			0.00443968	2.29267	8073068
HT vs. TN ∩ PTC w/ HT vs. TN ∩ mPTC vs. TN	83	BX842568.2_ENSG00000223723	transcription factor Dp-1 (TFDP1) pseudogene	5.35422e-06	2.48282	0.000106554	2.17693			4.40492e-05	2.38529	8172028
HT vs. TN ∩ PTC w/ HT vs. TN ∩ mPTC vs. TN	83	C1QB	complement component 1, q subcomponent, B chain	0.000271869	3.86864	0.000152245	4.49009			0.000155724	4.78622	7898805
HT vs. TN ∩ PTC w/ HT vs. TN ∩ mPTC vs. TN	83	C1QC	complement component 1, q subcomponent, C chain	0.00173506	3.60237	0.00142574	3.98941			0.00381644	3.63541	7898799
HT vs. TN ∩ PTC w/ HT vs. TN ∩ mPTC vs. TN	83	C3AR1	complement component 3a receptor 1	0.00235076	3.51527	0.00163286	3.9903			0.00227515	4.02698	7960874
HT vs. TN ∩ PTC w/ HT vs. TN ∩ mPTC vs. TN	83	CCL5	C-C motif chemokine 5	7.65712e-07	15.664	0.000180885	7.42629			0.000136121	8.53221	8014316
HT vs. TN ∩ PTC w/ HT vs. TN ∩ mPTC vs. TN	83	CD27	CD27 molecule	6.86214e-07	12.8639	0.000278491	5.94734			1.38939e-05	10.397	7953333
HT vs. TN ∩ PTC w/ HT vs. TN ∩ mPTC vs. TN	83	CD4	CD4 molecule	0.000572999	5.3909	0.00648303	3.87548			0.00533265	4.27369	7953428
HT vs. TN ∩ PTC w/ HT vs. TN ∩ mPTC vs. TN	83	CD84	CD84 molecule	0.000111824	6.89179	0.00357133	4.28495			0.00223458	4.98459	7921637
HT vs. TN ∩ PTC w/ HT vs. TN ∩ mPTC vs. TN	83	CD96	CD96 molecule	1.23379e-05	8.02073	0.00812067	3.31574			0.00110419	4.9132	8081564
HT vs. TN ∩ PTC w/ HT vs. TN ∩ mPTC vs. TN	83	CENPN	centromere protein N	0.000505037	2.45904	0.00186725	2.30001			0.00312061	2.27043	7997381
HT vs. TN ∩ PTC w/ HT vs. TN ∩ mPTC vs. TN	83	CSF1R	colony stimulating factor 1 receptor	0.000956864	2.93377	0.000711466	3.22679			0.00468056	2.69746	8115076
HT vs. TN ∩ PTC w/ HT vs. TN ∩ mPTC vs. TN	83	CSF2RA	colony stimulating factor 2 receptor alpha subunit	0.00050179	3.33721	0.000856614	3.35303			0.00702079	2.68769	8165735
HT vs. TN ∩ PTC w/ HT vs. TN ∩ mPTC vs. TN	83	CXCL9	chemokine (C-X-C motif) ligand 9	2.34327e-06	33.7909	0.000298408	13.8015			0.000179191	17.5309	8101118
HT vs. TN ∩ PTC w/ HT vs. TN ∩ mPTC vs. TN	83	DNM1P34	DNM1 pseudogene 34	3.83972e-05	-2.15153	0.000155578	-2.06828			6.18535e-06	-2.60691	7990452
HT vs. TN ∩ PTC w/ HT vs. TN ∩ mPTC vs. TN	83	FABP3	fatty acid binding protein 3	0.000169816	-5.37488	0.00352189	-3.7204			0.00134577	-4.62125	7914342
HT vs. TN ∩ PTC w/ HT vs. TN ∩ mPTC vs. TN	83	FBP2	fructose-1,6-bisphosphatase 2	1.00388e-05	-2.0773	1.08629e-05	-2.15692			1.33507e-05	-2.20746	8162492
HT vs. TN ∩ PTC w/ HT vs. TN ∩ mPTC vs. TN	83	FEZ2	fasciculation and elongation protein zeta 2 (zygin II)	3.25246e-07	-2.06436	5.93361e-07	-2.09777			5.29737e-07	-2.17881	8051427
HT vs. TN ∩ PTC w/ HT vs. TN ∩ mPTC vs. TN	83	FLJ27255	uncharacterized LOC401281	3.20445e-06	-2.09595	3.83134e-06	-2.16744			5.38706e-06	-2.20512	8130553
HT vs. TN ∩ PTC w/ HT vs. TN ∩ mPTC vs. TN	83	FPR3	formyl peptide receptor 3	0.000513738	5.95223	0.00155296	5.40595			0.0027407	5.22493	8030866
HT vs. TN ∩ PTC w/ HT vs. TN ∩ mPTC vs. TN	83	GATA3	GATA binding protein 3	0.00418184	2.09551	0.00668646	2.08571			0.00247013	2.38755	7926105
HT vs. TN ∩ PTC w/ HT vs. TN ∩ mPTC vs. TN	83	GCOM2	GRINL1B complex locus 2, pseudogene	0.000186536	-2.08476	0.000173609	-2.18405			0.00046641	-2.11324	8095360
HT vs. TN ∩ PTC w/ HT vs. TN ∩ mPTC vs. TN	83	GIT2	G protein-coupled receptor kinase interacting ArfGAP 2	7.58119e-07	2.26409	1.9784e-05	2.02184			8.36069e-06	2.17978	7966268
HT vs. TN ∩ PTC w/ HT vs. TN ∩ mPTC vs. TN	83	GLIPR1	GLI pathogenesis-related 1	7.23077e-05	5.03217	0.00379811	3.21639			0.00230849	3.64991	7957260
HT vs. TN ∩ PTC w/ HT vs. TN ∩ mPTC vs. TN	83	GLIPR2	GLI pathogenesis-related 2	6.39014e-05	3.03343	0.00208235	2.34716			0.00041873	2.85181	8155192
HT vs. TN ∩ PTC w/ HT vs. TN ∩ mPTC vs. TN	83	GPR183	G protein-coupled receptor 183	6.90907e-06	9.68212	0.00207983	4.45665			0.000184889	7.17912	7972557
HT vs. TN ∩ PTC w/ HT vs. TN ∩ mPTC vs. TN	83	GPSM3	G-protein signaling modulator 3	5.70798e-05	2.23777	0.000280077	2.11382			0.000915479	2.01339	8179987
HT vs. TN ∩ PTC w/ HT vs. TN ∩ mPTC vs. TN	83	GRAMD1B	GRAM domain containing 1B	0.00013296	3.34614	0.00659259	2.34603			0.000924729	3.06459	7944769
HT vs. TN ∩ PTC w/ HT vs. TN ∩ mPTC vs. TN	83	HLA-DOA	major histocompatibility complex, class II, DO alpha	0.000517835	5.86084	0.000654408	6.22132			0.00285137	5.11758	8125545
HT vs. TN ∩ PTC w/ HT vs. TN ∩ mPTC vs. TN	83	HMGN2P20	high mobility group nucleosomal binding domain 2 pseudogene 20	0.00207126	-2.03614	0.00258259	-2.08097			0.000512326	-2.47323	8040547
HT vs. TN ∩ PTC w/ HT vs. TN ∩ mPTC vs. TN	83	HOOK3	hook microtubule-tethering protein 3	3.84033e-05	-2.58619	0.00106018	-2.13017			0.000990196	-2.21519	8146243
HT vs. TN ∩ PTC w/ HT vs. TN ∩ mPTC vs. TN	83	IGKC	immunoglobulin kappa constant	0.000126038	23.0527	0.00435965	10.2719			0.00431592	11.4285	8053690
HT vs. TN ∩ PTC w/ HT vs. TN ∩ mPTC vs. TN	83	IGKV1OR9-1	immunoglobulin kappa variable 1/OR9-1 (pseudogene)	2.44751e-05	8.62997	0.00224064	4.62745			0.0034825	4.56796	8161563
HT vs. TN ∩ PTC w/ HT vs. TN ∩ mPTC vs. TN	83	IGKV1OR9-2	immunoglobulin kappa variable 1/OR9-2 (pseudogene)	4.80017e-05	12.4729	0.00215395	6.63126			0.00441859	6.12766	8043480
HT vs. TN ∩ PTC w/ HT vs. TN ∩ mPTC vs. TN	83	IGKV3D-20	immunoglobulin kappa variable 3D-20	0.000121052	37.7983	0.00428564	14.7847			0.00683796	14.0818	8043449
HT vs. TN ∩ PTC w/ HT vs. TN ∩ mPTC vs. TN	83	IL2RB	interleukin 2 receptor, beta	0.000189231	7.8446	0.00113017	6.32556			0.00270429	5.75773	8075886
HT vs. TN ∩ PTC w/ HT vs. TN ∩ mPTC vs. TN	83	IQCG	IQ motif containing G	1.83138e-07	3.0056	0.00037768	2.00379			4.10998e-06	2.75975	8093258
HT vs. TN ∩ PTC w/ HT vs. TN ∩ mPTC vs. TN	83	JPH1	junctophilin 1	3.66297e-05	-4.23226	0.00367764	-2.70579			6.67593e-05	-4.5866	8151423
HT vs. TN ∩ PTC w/ HT vs. TN ∩ mPTC vs. TN	83	KLRC4-KLRK1	KLRC4-KLRK1 readthrough	0.000350937	3.90572	0.00698883	2.81909			0.000623747	4.16266	7961173
HT vs. TN ∩ PTC w/ HT vs. TN ∩ mPTC vs. TN	83	LGALS9C	lectin, galactoside-binding, soluble, 9C	0.000333031	3.07393	0.00022181	3.42028			0.0028239	2.71026	8013450
HT vs. TN ∩ PTC w/ HT vs. TN ∩ mPTC vs. TN	83	LILRB4	leukocyte immunoglobulin like receptor B4	0.000301625	4.09389	0.000731435	3.945			0.000812104	4.13227	8031238
HT vs. TN ∩ PTC w/ HT vs. TN ∩ mPTC vs. TN	83	LY96	lymphocyte antigen 96	0.0053797	4.58891	0.00675952	4.76659			0.00593442	5.26047	8146934
HT vs. TN ∩ PTC w/ HT vs. TN ∩ mPTC vs. TN	83	MGAT4A	alpha-1,3-mannosyl-glycoprotein 4-beta-N-acetylglucosaminyltransferase A	0.000632742	2.30319	0.00433921	2.0421			0.000200033	2.77711	8054135
HT vs. TN ∩ PTC w/ HT vs. TN ∩ mPTC vs. TN	83	MS4A4A	membrane-spanning 4-domains, subfamily A, member 4A	0.00202502	3.07783	0.00437989	2.95603			0.00305991	3.26482	7940237
HT vs. TN ∩ PTC w/ HT vs. TN ∩ mPTC vs. TN	83	NMRK2	nicotinamide riboside kinase 2	2.82576e-08	-2.00933	3.56401e-08	-2.07305			1.69581e-07	-2.01839	8024728
HT vs. TN ∩ PTC w/ HT vs. TN ∩ mPTC vs. TN	83	OAS1	2'-5'-oligoadenylate synthetase 1	0.000101545	3.12273	6.15852e-05	3.4942			0.00166716	2.64196	7958884
HT vs. TN ∩ PTC w/ HT vs. TN ∩ mPTC vs. TN	83	OAS2	2'-5'-oligoadenylate synthetase 2	0.000216397	3.28763	0.000803615	3.05169			0.00230803	2.8347	7958913
HT vs. TN ∩ PTC w/ HT vs. TN ∩ mPTC vs. TN	83	OAS3	2'-5'-oligoadenylate synthetase 3	0.000143917	2.14564	1.28142e-06	3.04869			0.000164885	2.3012	7958895
HT vs. TN ∩ PTC w/ HT vs. TN ∩ mPTC vs. TN	83	OBSCN	obscurin, cytoskeletal calmodulin and titin-interacting RhoGEF	5.50073e-05	-2.51527	0.00105161	-2.1265			0.000118838	-2.60958	7910265
HT vs. TN ∩ PTC w/ HT vs. TN ∩ mPTC vs. TN	83	OLR1	oxidized low density lipoprotein (lectin-like) receptor 1	0.00553896	5.46667	0.000684913	9.69373			0.00384947	7.13452	7961142
HT vs. TN ∩ PTC w/ HT vs. TN ∩ mPTC vs. TN	83	PCGF6	polycomb group ring finger 6	0.00173191	2.07959	0.00142085	2.20473			0.00221996	2.19507	7936083
HT vs. TN ∩ PTC w/ HT vs. TN ∩ mPTC vs. TN	83	PLPP7	phospholipid phosphatase 7 (inactive)	3.07738e-05	-2.21924	9.74103e-05	-2.16564			0.0002409	-2.11512	8158825
HT vs. TN ∩ PTC w/ HT vs. TN ∩ mPTC vs. TN	83	PXMP2	peroxisomal membrane protein 2, 22kDa	5.16504e-06	-2.02816	1.04133e-05	-2.04248			1.2327e-05	-2.09085	7967789
HT vs. TN ∩ PTC w/ HT vs. TN ∩ mPTC vs. TN	83	RGCC	regulator of cell cycle	0.000331973	2.52747	0.0052706	2.07321			0.000218763	2.89062	7968789
HT vs. TN ∩ PTC w/ HT vs. TN ∩ mPTC vs. TN	83	RN7SL37P	RNA, 7SL, cytoplasmic 37, pseudogene	0.00379704	-2.17108	0.00860832	-2.0843			0.000850736	-2.74524	8111627
HT vs. TN ∩ PTC w/ HT vs. TN ∩ mPTC vs. TN	83	RNA5SP268	RNA, 5S ribosomal pseudogene 268	0.000538553	-2.1807	0.000122565	-2.55253			0.00138773	-2.18835	8146788
HT vs. TN ∩ PTC w/ HT vs. TN ∩ mPTC vs. TN	83	RNA5SP69	RNA, 5S ribosomal pseudogene 69	0.00448409	2.31819	0.00333373	2.51448			0.00502459	2.49597	7907655
HT vs. TN ∩ PTC w/ HT vs. TN ∩ mPTC vs. TN	83	RYR3	ryanodine receptor 3	0.000164791	-2.13632	0.00011665	-2.28242			0.000137057	-2.34147	7982392
HT vs. TN ∩ PTC w/ HT vs. TN ∩ mPTC vs. TN	83	SEPTIN6	septin 6	5.42072e-05	6.82696	0.00386865	3.87929			0.00471832	3.97807	8174692
HT vs. TN ∩ PTC w/ HT vs. TN ∩ mPTC vs. TN	83	SLAMF8	SLAM family member 8	0.000921169	4.8379	0.00191781	4.67459			0.00603395	4.05646	7906486
HT vs. TN ∩ PTC w/ HT vs. TN ∩ mPTC vs. TN	83	SLC15A2	solute carrier family 15 member 2	0.000262997	4.3584	0.00113622	3.87719			2.22288e-05	7.16054	8082012
HT vs. TN ∩ PTC w/ HT vs. TN ∩ mPTC vs. TN	83	SLC16A13	solute carrier family 16 member 13	0.000260379	2.26014	0.00185228	2.0377			0.00159833	2.12881	8004266
HT vs. TN ∩ PTC w/ HT vs. TN ∩ mPTC vs. TN	83	SNORA20	small nucleolar RNA, H/ACA box 20	0.000357342	11.3622	0.00376267	7.44914			0.00355019	8.26857	8130578
HT vs. TN ∩ PTC w/ HT vs. TN ∩ mPTC vs. TN	83	SNORD32B	small nucleolar RNA, C/D box 32B	0.000495339	3.46914	0.00526654	2.75798			0.00628102	2.81501	8117746
HT vs. TN ∩ PTC w/ HT vs. TN ∩ mPTC vs. TN	83	SNORD41	small nucleolar RNA, C/D box 41	0.00095345	7.80382	0.00574191	5.84212			0.00633744	6.1668	8034512
HT vs. TN ∩ PTC w/ HT vs. TN ∩ mPTC vs. TN	83	SNORD59B	small nucleolar RNA, C/D box 59B	7.36024e-05	5.8095	0.00635525	3.29195			0.00361146	3.81444	7964246
HT vs. TN ∩ PTC w/ HT vs. TN ∩ mPTC vs. TN	83	ST13P4	ST13, Hsp70 interacting protein pseudogene 4	2.2995e-06	-2.26655	4.00394e-06	-2.3068			3.40341e-05	-2.13046	7969177
HT vs. TN ∩ PTC w/ HT vs. TN ∩ mPTC vs. TN	83	ST13P5	ST13, Hsp70 interacting protein pseudogene 5	0.000456439	-2.00659	0.000393444	-2.10892			0.00130124	-2.00085	7938756
HT vs. TN ∩ PTC w/ HT vs. TN ∩ mPTC vs. TN	83	SVIL	supervillin	2.40422e-05	-3.06151	0.00618161	-2.01473			0.00138794	-2.39768	7932796
HT vs. TN ∩ PTC w/ HT vs. TN ∩ mPTC vs. TN	83	TCP1	t-complex 1	3.12874e-06	-2.20706	1.0135e-05	-2.17333			8.82412e-05	-2.00204	8130567
HT vs. TN ∩ PTC w/ HT vs. TN ∩ mPTC vs. TN	83	TLR3	toll-like receptor 3	4.59096e-05	3.54148	0.00615208	2.29335			0.00012939	3.6275	8098611
HT vs. TN ∩ PTC w/ HT vs. TN ∩ mPTC vs. TN	83	TLR7	toll-like receptor 7	0.00227555	3.06243	0.00254888	3.21435			0.00177416	3.5626	8166059
HT vs. TN ∩ PTC w/ HT vs. TN ∩ mPTC vs. TN	83	TMTC1	transmembrane and tetratricopeptide repeat containing 1	0.00749493	-2.18654	0.0017291	-2.69452			0.00195305	-2.77724	7962058
HT vs. TN ∩ PTC w/ HT vs. TN ∩ mPTC vs. TN	83	TNFAIP2	tumor necrosis factor, alpha-induced protein 2	0.000264451	2.80326	0.000372952	2.87734			0.00285806	2.4487	7977046
HT vs. TN ∩ PTC w/ HT vs. TN ∩ mPTC vs. TN	83	VCPIP1	valosin containing protein interacting protein 1	7.52044e-06	2.07965	1.17405e-05	2.12021			2.45683e-05	2.10884	8151118
HT vs. TN ∩ PTC w/ HT vs. TN ∩ mPTC vs. TN	83	WFDC2	WAP four-disulfide core domain 2	0.00438034	2.69505	0.00251898	3.06684			0.000701259	3.81928	8063000
HT vs. TN ∩ PTC w/ HT vs. TN ∩ mPTC vs. TN	83	XAF1	XIAP associated factor 1	0.000109644	3.41102	0.00377289	2.50242			0.00467743	2.54063	8004184
HT vs. TN ∩ PTC w/ HT vs. TN ∩ mPTC vs. TN	83	YBX3	Y box binding protein 3	0.000202797	-3.03541	0.00508454	-2.31755			0.00103118	-2.87049	7961230
HT vs. TN ∩ PTC w/ HT vs. TN ∩ mPTC vs. TN	83	ZAK	sterile alpha motif and leucine zipper containing kinase AZK	0.00024947	-2.85236	0.00294418	-2.37367			0.000853842	-2.80841	8046461
HT vs. TN ∩ PTC w/o HT vs. TN ∩ mPTC vs. TN	111	ABHD17AP4	abhydrolase domain containing 17A pseudogene P4	6.78605e-05	-2.05404			1.7635e-05	-2.40156	0.000182665	-2.08383	8074644
HT vs. TN ∩ PTC w/o HT vs. TN ∩ mPTC vs. TN	111	ABTB1	ankyrin repeat and BTB (POZ) domain containing 1	6.49613e-05	-2.06992			7.41657e-05	-2.21453	3.21293e-05	-2.3305	8082380
HT vs. TN ∩ PTC w/o HT vs. TN ∩ mPTC vs. TN	111	AK4	adenylate kinase 4	4.20109e-07	-2.26558			2.00484e-05	-2.03634	1.53368e-05	-2.06346	7902038
HT vs. TN ∩ PTC w/o HT vs. TN ∩ mPTC vs. TN	111	AKT2	v-akt murine thymoma viral oncogene homolog 2	0.00140394	2.67367			0.00604341	2.48985	0.000127431	3.874	8036840
HT vs. TN ∩ PTC w/o HT vs. TN ∩ mPTC vs. TN	111	ANKRD12	ankyrin repeat domain 12	1.76164e-06	3.24998			0.00292895	2.04533	3.4904e-05	2.91592	8020068
HT vs. TN ∩ PTC w/o HT vs. TN ∩ mPTC vs. TN	111	AP001324.1_ENSG00000227615	AP001324.1 ENSG00000227615 ribosomal protein S12 (RPS12) pseudogene	0.00224728	-2.33793			0.00389559	-2.40749	0.00232454	-2.54574	7950444
HT vs. TN ∩ PTC w/o HT vs. TN ∩ mPTC vs. TN	111	APEX1	APEX nuclease (multifunctional DNA repair enzyme) 1	0.000276293	2.5538			0.00103591	2.49416	0.00243857	2.30021	7973056
HT vs. TN ∩ PTC w/o HT vs. TN ∩ mPTC vs. TN	111	ARSG	arylsulfatase G	0.00100259	2.01309			0.00161511	2.08492	0.000155034	2.49833	8009443
HT vs. TN ∩ PTC w/o HT vs. TN ∩ mPTC vs. TN	111	ATF7IP	activating transcription factor 7 interacting protein	7.45477e-06	2.05641			8.55249e-06	2.2008	3.56286e-05	2.04422	7954104
HT vs. TN ∩ PTC w/o HT vs. TN ∩ mPTC vs. TN	111	C11orf71	chromosome 11 open reading frame 71	0.000555005	2.25046			0.00504578	2.01836	0.000729077	2.39251	7951781
HT vs. TN ∩ PTC w/o HT vs. TN ∩ mPTC vs. TN	111	C22orf39	chromosome 22 open reading frame 39	4.87521e-08	-2.03196			1.06107e-07	-2.12102	4.2281e-07	-2.00939	8074458
HT vs. TN ∩ PTC w/o HT vs. TN ∩ mPTC vs. TN	111	C2CD5	C2 calcium-dependent domain containing 5	3.34956e-06	2.04608			1.54198e-06	2.28958	1.10911e-05	2.07905	7961767
HT vs. TN ∩ PTC w/o HT vs. TN ∩ mPTC vs. TN	111	C4orf33	chromosome 4 open reading frame 33	0.000120674	3.04576			0.00844566	2.19679	0.000301222	3.12211	8097435
HT vs. TN ∩ PTC w/o HT vs. TN ∩ mPTC vs. TN	111	C9orf85	chromosome 9 open reading frame 85	0.000527419	2.22811			0.00235693	2.13315	0.000600388	2.39573	8155794
HT vs. TN ∩ PTC w/o HT vs. TN ∩ mPTC vs. TN	111	CCDC191	coiled-coil domain containing 191	0.000129898	2.17185			0.000215272	2.27294	0.000976712	2.0418	8089659
HT vs. TN ∩ PTC w/o HT vs. TN ∩ mPTC vs. TN	111	CCDC92	coiled-coil domain containing 92	0.00238376	2.09891			0.00212541	2.29164	0.00353634	2.18386	7967486
HT vs. TN ∩ PTC w/o HT vs. TN ∩ mPTC vs. TN	111	CCNK	cyclin K	1.16952e-06	2.43959			1.03015e-05	2.36335	1.99769e-05	2.27571	7976648
HT vs. TN ∩ PTC w/o HT vs. TN ∩ mPTC vs. TN	111	CCT7	chaperonin containing TCP1, subunit 7 (eta)	0.000111638	-2.07308			0.00045516	-2.04126	0.000188147	-2.16231	8042720
HT vs. TN ∩ PTC w/o HT vs. TN ∩ mPTC vs. TN	111	CDC42	cell division cycle 42	6.49327e-05	2.1454			0.000284537	2.11087	0.000258008	2.12442	7898739
HT vs. TN ∩ PTC w/o HT vs. TN ∩ mPTC vs. TN	111	CDKN1C	cyclin-dependent kinase inhibitor 1C (p57, Kip2)	7.58177e-08	-2.17917			1.0272e-07	-2.33134	3.33582e-06	-2.0035	7945767
HT vs. TN ∩ PTC w/o HT vs. TN ∩ mPTC vs. TN	111	DAP3	death associated protein 3	0.000171418	-2.01649			0.000200622	-2.14714	0.000193528	-2.15213	7906041
HT vs. TN ∩ PTC w/o HT vs. TN ∩ mPTC vs. TN	111	DICER1	dicer 1, ribonuclease type III	3.96924e-05	2.45088			0.000967067	2.12542	2.79014e-05	2.75973	7981111
HT vs. TN ∩ PTC w/o HT vs. TN ∩ mPTC vs. TN	111	DNAJA4	DnaJ (Hsp40) homolog, subfamily A, member 4	0.000737781	-2.54911			0.0075715	-2.19913	0.0051244	-2.29546	7985147
HT vs. TN ∩ PTC w/o HT vs. TN ∩ mPTC vs. TN	111	DNAJB14	DnaJ (Hsp40) homolog, subfamily B, member 14	0.000389885	2.03622			0.000712029	2.09993	0.00064916	2.11396	8101934
HT vs. TN ∩ PTC w/o HT vs. TN ∩ mPTC vs. TN	111	DPH6	diphthamine biosynthesis 6	0.00109705	2.30097			0.000651725	2.63488	0.00173705	2.40175	7987369
HT vs. TN ∩ PTC w/o HT vs. TN ∩ mPTC vs. TN	111	DUSP26	dual specificity phosphatase 26 (putative)	0.000177602	-2.13093			0.000184661	-2.29906	0.000599571	-2.11595	8150197
HT vs. TN ∩ PTC w/o HT vs. TN ∩ mPTC vs. TN	111	EIF4A2	eukaryotic translation initiation factor 4A2	1.09805e-05	-2.44903			0.000316674	-2.14983	0.000128179	-2.28467	8084694
HT vs. TN ∩ PTC w/o HT vs. TN ∩ mPTC vs. TN	111	EIF4EBP1	eukaryotic translation initiation factor 4E binding protein 1	0.000556669	-2.13661			0.00193352	-2.0916	0.00100518	-2.20573	8145889
HT vs. TN ∩ PTC w/o HT vs. TN ∩ mPTC vs. TN	111	ENOPH1	enolase-phosphatase 1	3.28934e-05	-2.46602			0.00043065	-2.24665	0.000229883	-2.35301	8096081
HT vs. TN ∩ PTC w/o HT vs. TN ∩ mPTC vs. TN	111	EYA3	EYA transcriptional coactivator and phosphatase 3	9.72675e-06	2.38662			0.000166625	2.17944	9.594e-05	2.25827	7914153
HT vs. TN ∩ PTC w/o HT vs. TN ∩ mPTC vs. TN	111	FAM89A	family with sequence similarity 89, member A	3.68735e-05	-2.13397			3.03369e-05	-2.3365	4.49754e-05	-2.2812	7925028
HT vs. TN ∩ PTC w/o HT vs. TN ∩ mPTC vs. TN	111	FBXO16	F-box protein 16	0.00126648	2.82674			0.00855241	2.48022	0.000580993	3.4548	8150002
HT vs. TN ∩ PTC w/o HT vs. TN ∩ mPTC vs. TN	111	FBXO9	F-box protein 9	0.000792197	2.59354			0.000506405	2.99884	0.00262577	2.52315	8120269
HT vs. TN ∩ PTC w/o HT vs. TN ∩ mPTC vs. TN	111	FHL3	four and a half LIM domains 3	9.6251e-05	-3.01788			0.00440683	-2.30964	0.000652635	-2.80903	7915147
HT vs. TN ∩ PTC w/o HT vs. TN ∩ mPTC vs. TN	111	FLJ38668	uncharacterized LOC644903	6.90205e-07	-2.18794			1.8404e-05	-2.02238	1.54862e-05	-2.03942	8054449
HT vs. TN ∩ PTC w/o HT vs. TN ∩ mPTC vs. TN	111	FLOT1	flotillin 1	6.77867e-06	-2.11975			3.98507e-05	-2.08447	1.87669e-06	-2.45546	8124828
HT vs. TN ∩ PTC w/o HT vs. TN ∩ mPTC vs. TN	111	FOSB	FBJ murine osteosarcoma viral oncogene homolog B	8.59526e-06	22.3208			0.00212397	8.67569	2.66076e-05	23.9123	8029693
HT vs. TN ∩ PTC w/o HT vs. TN ∩ mPTC vs. TN	111	FOXL1	forkhead box L1	2.9465e-05	-2.08829			6.99187e-05	-2.14381	4.67263e-05	-2.1948	7997735
HT vs. TN ∩ PTC w/o HT vs. TN ∩ mPTC vs. TN	111	GOLGA2P9	golgin A2 pseudogene 9	0.00288452	-2.17021			0.0013548	-2.53656	0.00132346	-2.54241	8027343
HT vs. TN ∩ PTC w/o HT vs. TN ∩ mPTC vs. TN	111	H1-4	H1.4 linker histone, cluster member	0.00451094	2.93306			0.0084036	2.97988	0.00648099	3.10308	8117377
HT vs. TN ∩ PTC w/o HT vs. TN ∩ mPTC vs. TN	111	HES3	hes family bHLH transcription factor 3	2.83771e-06	-2.17605			6.32822e-05	-2.00423	1.75108e-05	-2.14437	7897280
HT vs. TN ∩ PTC w/o HT vs. TN ∩ mPTC vs. TN	111	HMGCL	3-hydroxymethyl-3-methylglutaryl-CoA lyase	0.000229641	-2.09626			0.00104361	-2.03302	0.000889195	-2.05668	7913682
HT vs. TN ∩ PTC w/o HT vs. TN ∩ mPTC vs. TN	111	HPR	haptoglobin-related protein	8.16103e-06	-2.08622			4.62738e-06	-2.32079	5.67622e-06	-2.29577	7997192
HT vs. TN ∩ PTC w/o HT vs. TN ∩ mPTC vs. TN	111	HSPA1A	heat shock 70kDa protein 1A	0.00292955	-3.30337			0.00511664	-3.42362	0.00694903	-3.25777	8118310
HT vs. TN ∩ PTC w/o HT vs. TN ∩ mPTC vs. TN	111	IDH3G	isocitrate dehydrogenase 3 (NAD+) gamma	1.85896e-05	2.40882			0.000222219	2.23198	0.000144605	2.29843	8175844
HT vs. TN ∩ PTC w/o HT vs. TN ∩ mPTC vs. TN	111	IER5	immediate early response 5	3.02397e-05	-2.23429			0.000146747	-2.19584	1.92764e-05	-2.4995	7907904
HT vs. TN ∩ PTC w/o HT vs. TN ∩ mPTC vs. TN	111	IMPAD1	inositol monophosphatase domain containing 1	0.00155928	3.81505			0.00097915	4.71994	0.000568895	5.13694	8150906
HT vs. TN ∩ PTC w/o HT vs. TN ∩ mPTC vs. TN	111	INTS4	integrator complex subunit 4	1.0565e-07	2.23206			4.41856e-07	2.27157	5.42128e-06	2.02771	7950628
HT vs. TN ∩ PTC w/o HT vs. TN ∩ mPTC vs. TN	111	KNOP1	lysine-rich nucleolar protein 1	0.000168516	-2.46067			0.00283186	-2.12498	0.000211697	-2.65169	7999903
HT vs. TN ∩ PTC w/o HT vs. TN ∩ mPTC vs. TN	111	LINC00266-1	long intergenic non-protein coding RNA 266-1	2.06121e-05	2.25801			7.64401e-05	2.26348	7.0658e-05	2.27473	8123520
HT vs. TN ∩ PTC w/o HT vs. TN ∩ mPTC vs. TN	111	LINC00467	long intergenic non-protein coding RNA 467	1.04715e-06	2.89148			0.000441337	2.14053	3.57418e-06	2.97094	7909561
HT vs. TN ∩ PTC w/o HT vs. TN ∩ mPTC vs. TN	111	LOC100130236	uncharacterized LOC100130236	0.000398222	-2.1091			0.000129013	-2.47766	0.00194975	-2.01887	7919299
HT vs. TN ∩ PTC w/o HT vs. TN ∩ mPTC vs. TN	111	LSM3	LSM3 homolog, U6 small nuclear RNA associated (S. cerevisiae)	0.000583428	3.1632			0.00613944	2.65385	0.00318032	2.89033	8078008
HT vs. TN ∩ PTC w/o HT vs. TN ∩ mPTC vs. TN	111	LY6G5B	lymphocyte antigen 6 complex, locus G5B	0.000406931	3.00746			0.000675134	3.1875	0.00302174	2.68441	8178059
HT vs. TN ∩ PTC w/o HT vs. TN ∩ mPTC vs. TN	111	MANBAL	mannosidase, beta A, lysosomal-like	0.00276923	2.14342			0.00182528	2.41719	0.00118327	2.52063	8062371
HT vs. TN ∩ PTC w/o HT vs. TN ∩ mPTC vs. TN	111	MNS1	meiosis-specific nuclear structural 1	0.000176761	2.87359			0.00517582	2.2775	0.000145321	3.26844	7989146
HT vs. TN ∩ PTC w/o HT vs. TN ∩ mPTC vs. TN	111	MT-TC	mitochondrially encoded tRNA cysteine	0.0019572	5.12776			0.00418444	5.20324	0.00567896	4.88065	8165700
HT vs. TN ∩ PTC w/o HT vs. TN ∩ mPTC vs. TN	111	MYSM1	Myb-like, SWIRM and MPN domains 1	0.000907884	2.02758			0.00208161	2.04329	0.00172891	2.07392	7916592
HT vs. TN ∩ PTC w/o HT vs. TN ∩ mPTC vs. TN	111	NDFIP1P1	Nedd4 family interacting protein 1 pseudogene 1	3.42612e-06	-2.15928			4.30627e-06	-2.31122	2.0751e-05	-2.12793	7961602
HT vs. TN ∩ PTC w/o HT vs. TN ∩ mPTC vs. TN	111	NFIA	nuclear factor I A	0.000547952	2.61296			0.00186185	2.54996	0.000335394	3.03164	7901788
HT vs. TN ∩ PTC w/o HT vs. TN ∩ mPTC vs. TN	111	NPIPB6	nuclear pore complex interacting protein family, member B6	9.95469e-05	2.15657			0.00011181	2.31782	0.000445716	2.11032	7997239
HT vs. TN ∩ PTC w/o HT vs. TN ∩ mPTC vs. TN	111	NPIPB9	nuclear pore complex interacting protein family, member B9	2.27385e-05	2.28844			1.50407e-05	2.56101	8.9459e-05	2.2839	7994371
HT vs. TN ∩ PTC w/o HT vs. TN ∩ mPTC vs. TN	111	NPTX2	neuronal pentraxin II	9.55488e-06	-2.19395			0.000147863	-2.03361	9.17951e-06	-2.38617	8134463
HT vs. TN ∩ PTC w/o HT vs. TN ∩ mPTC vs. TN	111	PCLO	piccolo presynaptic cytomatrix protein	0.00186828	2.36493			0.00741302	2.22716	0.00186695	2.58652	8140620
HT vs. TN ∩ PTC w/o HT vs. TN ∩ mPTC vs. TN	111	PEBP1	phosphatidylethanolamine binding protein 1	0.0083063	2.05345			0.00294804	2.48226	0.00103976	2.77193	7959070
HT vs. TN ∩ PTC w/o HT vs. TN ∩ mPTC vs. TN	111	PGM1	phosphoglucomutase 1	8.38724e-06	-2.66006			6.68545e-05	-2.54227	4.73681e-05	-2.60532	7901951
HT vs. TN ∩ PTC w/o HT vs. TN ∩ mPTC vs. TN	111	POLG	polymerase (DNA directed), gamma	8.31209e-05	-2.02202			3.72504e-05	-2.28336	0.000216308	-2.05271	7991258
HT vs. TN ∩ PTC w/o HT vs. TN ∩ mPTC vs. TN	111	POLR2J	polymerase (RNA) II (DNA directed) polypeptide J, 13.3kDa	0.000127138	2.16234			0.000706719	2.07853	0.000867428	2.0484	8141795
HT vs. TN ∩ PTC w/o HT vs. TN ∩ mPTC vs. TN	111	POU2F1	POU class 2 homeobox 1	2.96559e-07	2.34039			6.09736e-06	2.19296	2.54974e-05	2.04055	7907058
HT vs. TN ∩ PTC w/o HT vs. TN ∩ mPTC vs. TN	111	PPIB	peptidylprolyl isomerase B	0.000154754	2.16007			0.00138533	2.00063	6.28406e-05	2.49168	7989619
HT vs. TN ∩ PTC w/o HT vs. TN ∩ mPTC vs. TN	111	PSMD10	proteasome (prosome, macropain) 26S subunit, non-ATPase, 10	0.00260098	2.10882			0.00792761	2.04189	0.00114371	2.46286	8174379
HT vs. TN ∩ PTC w/o HT vs. TN ∩ mPTC vs. TN	111	RAB7A	RAB7A, member RAS oncogene family	0.00197421	2.11266			0.00155211	2.33449	0.00382893	2.14642	8082431
HT vs. TN ∩ PTC w/o HT vs. TN ∩ mPTC vs. TN	111	RBBP9	retinoblastoma binding protein 9	0.00440493	2.95022			0.00206956	3.69577	0.000525698	4.50032	8065230
HT vs. TN ∩ PTC w/o HT vs. TN ∩ mPTC vs. TN	111	RCC1L	RCC1 like	1.00603e-06	-2.23868			1.44837e-05	-2.12337	6.70225e-06	-2.20865	8140220
HT vs. TN ∩ PTC w/o HT vs. TN ∩ mPTC vs. TN	111	RF00019_ENSG00000199962	RF00019 ENSG00000199962	0.00669236	2.10837			0.00491197	2.35889	0.000296322	3.1726	8067963
HT vs. TN ∩ PTC w/o HT vs. TN ∩ mPTC vs. TN	111	RF00019_ENSG00000200361	RF00019 ENSG00000200361	0.00537241	2.34404			0.000726287	3.24874	0.00560571	2.54764	8081454
HT vs. TN ∩ PTC w/o HT vs. TN ∩ mPTC vs. TN	111	RF00019_ENSG00000201501	RF00019 ENSG00000201501	0.000604575	3.18632			0.000272884	3.95699	0.00474455	2.77217	8063408
HT vs. TN ∩ PTC w/o HT vs. TN ∩ mPTC vs. TN	111	RF00019_ENSG00000207073	RF00019 ENSG00000207073	4.14647e-05	2.81943			9.37835e-05	2.93166	0.000608691	2.49739	8030391
HT vs. TN ∩ PTC w/o HT vs. TN ∩ mPTC vs. TN	111	RF00019_ENSG00000207189	RF00019 ENSG00000207189	0.00103375	2.38232			0.00117752	2.5743	0.00392053	2.28176	7967452
HT vs. TN ∩ PTC w/o HT vs. TN ∩ mPTC vs. TN	111	RIMKLB	ribosomal modification protein rimK-like family member B	0.00629746	2.05644			0.00277745	2.4173	0.00103994	2.67202	7953765
HT vs. TN ∩ PTC w/o HT vs. TN ∩ mPTC vs. TN	111	RN7SL304P	RNA, 7SL, cytoplasmic 304, pseudogene	0.0073565	-2.27072			0.00273707	-2.79417	0.00244785	-2.83199	7898607
HT vs. TN ∩ PTC w/o HT vs. TN ∩ mPTC vs. TN	111	RNA5SP208	RNA, 5S ribosomal pseudogene 208	0.000145765	-2.0763			0.000302694	-2.13408	0.000160879	-2.2256	8127421
HT vs. TN ∩ PTC w/o HT vs. TN ∩ mPTC vs. TN	111	RNU4ATAC18P	RNA, U4atac small nuclear 18, pseudogene	0.00315933	2.43504			0.00791257	2.39062	0.00460125	2.55409	8130565
HT vs. TN ∩ PTC w/o HT vs. TN ∩ mPTC vs. TN	111	RNU6-701P	RNA, U6 small nuclear 701, pseudogene	0.00490271	2.30645			0.00223623	2.75883	0.0058344	2.46375	8107518
HT vs. TN ∩ PTC w/o HT vs. TN ∩ mPTC vs. TN	111	RPL22	ribosomal protein L22	0.000199143	-2.0463			0.000347557	-2.12369	0.000590789	-2.04871	7911989
HT vs. TN ∩ PTC w/o HT vs. TN ∩ mPTC vs. TN	111	RPP38	ribonuclease P/MRP subunit p38	0.00107306	2.10833			0.00339699	2.06312	0.000781454	2.33983	7926345
HT vs. TN ∩ PTC w/o HT vs. TN ∩ mPTC vs. TN	111	RPS27A	ribosomal protein S27a	7.48367e-05	3.10157			0.00696261	2.20696	0.00564585	2.258	8042052
HT vs. TN ∩ PTC w/o HT vs. TN ∩ mPTC vs. TN	111	SCHIP1	schwannomin interacting protein 1	9.70956e-06	-3.0067			0.0019022	-2.18502	0.000522515	-2.4387	8083677
HT vs. TN ∩ PTC w/o HT vs. TN ∩ mPTC vs. TN	111	SEC1P	secretory blood group 1, pseudogene	1.69488e-07	-2.25659			4.94612e-06	-2.09378	2.3249e-06	-2.16916	8030092
HT vs. TN ∩ PTC w/o HT vs. TN ∩ mPTC vs. TN	111	SH3BGRL	SH3 domain binding glutamate-rich protein like	0.000188702	2.32172			0.00124415	2.1811	7.03073e-05	2.73586	8168557
HT vs. TN ∩ PTC w/o HT vs. TN ∩ mPTC vs. TN	111	SLC25A40	solute carrier family 25 member 40	0.000177578	2.52153			0.00237261	2.21175	0.000200708	2.7472	8140814
HT vs. TN ∩ PTC w/o HT vs. TN ∩ mPTC vs. TN	111	SLC25A6	solute carrier family 25 member 6	6.31071e-05	2.28708			0.000114214	2.39175	3.58561e-05	2.59196	8171111
HT vs. TN ∩ PTC w/o HT vs. TN ∩ mPTC vs. TN	111	SNORA36C	small nucleolar RNA, H/ACA box 36C	0.00108814	2.23565			0.00757072	2.02271	0.00252291	2.2488	8052826
HT vs. TN ∩ PTC w/o HT vs. TN ∩ mPTC vs. TN	111	SNORA63C	small nucleolar RNA, H/ACA box 63C	8.8489e-05	9.1552			0.00533393	5.08552	0.000881282	7.36894	7914938
HT vs. TN ∩ PTC w/o HT vs. TN ∩ mPTC vs. TN	111	SNORA68B	small nucleolar RNA, H/ACA box 68B	7.39254e-05	-2.17809			2.18015e-05	-2.55948	0.000100294	-2.31445	8035935
HT vs. TN ∩ PTC w/o HT vs. TN ∩ mPTC vs. TN	111	SNORD82	small nucleolar RNA, C/D box 82	0.000139552	12.7321			0.00612724	6.70135	0.00438651	7.29724	8059712
HT vs. TN ∩ PTC w/o HT vs. TN ∩ mPTC vs. TN	111	SSB	Sjogren syndrome antigen B (autoantigen La)	4.0291e-05	2.11578			0.000118278	2.14221	0.000331754	2.01033	8046201
HT vs. TN ∩ PTC w/o HT vs. TN ∩ mPTC vs. TN	111	TAB3	TGF-beta activated kinase 1 (MAP3K7) binding protein 3	5.28788e-07	2.37131			1.092e-05	2.20915	3.89521e-05	2.06559	8171901
HT vs. TN ∩ PTC w/o HT vs. TN ∩ mPTC vs. TN	111	TET2	tet methylcytosine dioxygenase 2	0.000148717	2.25392			0.000197199	2.40215	0.00041869	2.27134	8096669
HT vs. TN ∩ PTC w/o HT vs. TN ∩ mPTC vs. TN	111	THNSL1	threonine synthase-like 1 (S. cerevisiae)	0.000271059	2.33554			0.00383806	2.03934	0.000209852	2.60456	7926708
HT vs. TN ∩ PTC w/o HT vs. TN ∩ mPTC vs. TN	111	TMED2	transmembrane emp24 domain trafficking protein 2	0.000162839	2.06948			0.000611887	2.04205	2.26369e-05	2.54131	7959597
HT vs. TN ∩ PTC w/o HT vs. TN ∩ mPTC vs. TN	111	TMEM209	transmembrane protein 209	2.07388e-05	2.35108			0.000499419	2.07905	0.000108597	2.30363	8142912
HT vs. TN ∩ PTC w/o HT vs. TN ∩ mPTC vs. TN	111	TRIM33	tripartite motif containing 33	1.65311e-05	2.22487			2.02529e-05	2.38825	3.10981e-05	2.32704	7918725
HT vs. TN ∩ PTC w/o HT vs. TN ∩ mPTC vs. TN	111	TSR3	TSR3, 20S rRNA accumulation, homolog (S. cerevisiae)	0.00823947	-2.10218			0.00585838	-2.36298	0.00396427	-2.47066	7998449
HT vs. TN ∩ PTC w/o HT vs. TN ∩ mPTC vs. TN	111	UCN	urocortin	1.70068e-07	-2.42872			2.81624e-05	-2.04862	9.14323e-07	-2.44081	8051061
HT vs. TN ∩ PTC w/o HT vs. TN ∩ mPTC vs. TN	111	USP11	ubiquitin specific peptidase 11	0.000521515	2.28677			0.0050581	2.03753	0.000592266	2.46513	8167125
HT vs. TN ∩ PTC w/o HT vs. TN ∩ mPTC vs. TN	111	VPS52	vacuolar protein sorting 52 homolog (S. cerevisiae)	1.0365e-07	2.18701			3.02895e-06	2.04172	3.22906e-07	2.25425	8180123
HT vs. TN ∩ PTC w/o HT vs. TN ∩ mPTC vs. TN	111	WDR45	WD repeat domain 45	7.43401e-06	-2.00057			2.15591e-06	-2.28683	5.62528e-06	-2.18015	8172538
HT vs. TN ∩ PTC w/o HT vs. TN ∩ mPTC vs. TN	111	ZMAT1	zinc finger, matrin-type 1	0.000558434	3.24598			0.000592242	3.6423	0.00216296	3.09696	8174119
HT vs. TN ∩ PTC w/o HT vs. TN ∩ mPTC vs. TN	111	ZNF717	zinc finger protein 717	0.00384094	2.15139			0.00482082	2.2745	0.000952564	2.68632	8088911
HT vs. TN ∩ PTC w/o HT vs. TN ∩ mPTC vs. TN	111	ZNF814	zinc finger protein 814	0.00621002	2.06598			0.00741166	2.18528	0.00158307	2.57193	8039692
HT vs. TN ∩ PTC w/ HT vs. TN ∩ PTC w/o HT vs. TN	123	ABCA5	ATP-binding cassette, sub-family A (ABC1), member 5	0.000483394	-2.08298	0.000713202	-2.11165	0.00155478	-2.05623			8018038
HT vs. TN ∩ PTC w/ HT vs. TN ∩ PTC w/o HT vs. TN	123	ACAT1	acetyl-CoA acetyltransferase 1	0.00245746	-2.03611	0.000107328	-2.74903	0.000712565	-2.4467			7943605
HT vs. TN ∩ PTC w/ HT vs. TN ∩ PTC w/o HT vs. TN	123	ADGRA3	adhesion G protein-coupled receptor A3	0.00736051	-2.52672	7.50283e-05	-4.75051	1.53847e-05	-6.20442			8022337
HT vs. TN ∩ PTC w/ HT vs. TN ∩ PTC w/o HT vs. TN	123	AFG3L2	AFG3-like AAA ATPase 2	4.0957e-05	-2.02398	1.00231e-06	-2.5796	1.2754e-06	-2.65371			8022342
HT vs. TN ∩ PTC w/ HT vs. TN ∩ PTC w/o HT vs. TN	123	AHR	aryl hydrocarbon receptor	0.00633049	2.15381	0.00063833	2.86235	0.000974169	2.868			8131614
HT vs. TN ∩ PTC w/ HT vs. TN ∩ PTC w/o HT vs. TN	123	ANO2	anoctamin 2, calcium activated chloride channel	0.00018922	-2.3922	0.00223179	-2.06597	0.00209287	-2.14556			7960438
HT vs. TN ∩ PTC w/ HT vs. TN ∩ PTC w/o HT vs. TN	123	ARMCX1	armadillo repeat containing, X-linked 1	0.000320073	-2.08747	0.000169527	-2.27383	0.000365973	-2.2318			8168868
HT vs. TN ∩ PTC w/ HT vs. TN ∩ PTC w/o HT vs. TN	123	ATP2A2	ATPase, Ca++ transporting, cardiac muscle, slow twitch 2	0.000573209	-2.0671	0.000650307	-2.13471	0.000463009	-2.26554			7958644
HT vs. TN ∩ PTC w/ HT vs. TN ∩ PTC w/o HT vs. TN	123	ATP5PD	ATP synthase peripheral stalk subunit d	1.16769e-05	-2.09633	5.93374e-08	-2.89412	2.69355e-06	-2.45318			8018288
HT vs. TN ∩ PTC w/ HT vs. TN ∩ PTC w/o HT vs. TN	123	ATP5PDP4	ATP synthase peripheral stalk subunit d pseudogene 4	0.00133767	-2.10489	1.06453e-05	-3.22305	0.00032311	-2.56648			7964832
HT vs. TN ∩ PTC w/ HT vs. TN ∩ PTC w/o HT vs. TN	123	BAG1	BCL2-associated athanogene	1.56463e-05	-2.28265	9.24419e-05	-2.1516	2.1079e-05	-2.44149			8160647
HT vs. TN ∩ PTC w/ HT vs. TN ∩ PTC w/o HT vs. TN	123	BNIP3	BCL2 interacting protein 3	0.000851495	-2.45486	0.00334266	-2.26413	0.000304952	-2.9784			7937079
HT vs. TN ∩ PTC w/ HT vs. TN ∩ PTC w/o HT vs. TN	123	C11orf80	chromosome 11 open reading frame 80	0.00580447	2.07945	2.85467e-05	3.59578	7.62161e-05	3.4654			7941714
HT vs. TN ∩ PTC w/ HT vs. TN ∩ PTC w/o HT vs. TN	123	C2orf88	chromosome 2 open reading frame 88	5.28184e-05	-2.04443	1.77356e-05	-2.26459	1.64315e-05	-2.35897			8047062
HT vs. TN ∩ PTC w/ HT vs. TN ∩ PTC w/o HT vs. TN	123	CAB39L	calcium binding protein 39-like	0.00330178	-2.06288	5.29143e-06	-3.74131	2.21825e-05	-3.49948			7971590
HT vs. TN ∩ PTC w/ HT vs. TN ∩ PTC w/o HT vs. TN	123	CCDC28A	coiled-coil domain containing 28A	0.000126484	-2.03312	3.01312e-05	-2.3078	0.000505615	-2.00313			8122327
HT vs. TN ∩ PTC w/ HT vs. TN ∩ PTC w/o HT vs. TN	123	CCND3	cyclin D3	0.0002101	2.1237	0.000898256	2.00674	6.22269e-05	2.50081			8126371
HT vs. TN ∩ PTC w/ HT vs. TN ∩ PTC w/o HT vs. TN	123	CECR2	cat eye syndrome chromosome region, candidate 2	8.56089e-05	-2.23951	4.63327e-06	-2.84203	2.06496e-05	-2.68651			8071086
HT vs. TN ∩ PTC w/ HT vs. TN ∩ PTC w/o HT vs. TN	123	CEP135	centrosomal protein 135kDa	0.000325598	2.58718	0.00279459	2.24213	0.00314302	2.29704			8095187
HT vs. TN ∩ PTC w/ HT vs. TN ∩ PTC w/o HT vs. TN	123	CEP70	centrosomal protein 70kDa	0.00108459	-2.14906	0.000192105	-2.58356	0.00256054	-2.15767			8090988
HT vs. TN ∩ PTC w/ HT vs. TN ∩ PTC w/o HT vs. TN	123	CRY1	cryptochrome circadian clock 1	0.00120739	-2.11103	0.00252894	-2.07129	0.00466652	-2.0254			7966052
HT vs. TN ∩ PTC w/ HT vs. TN ∩ PTC w/o HT vs. TN	123	CYFIP2	cytoplasmic FMR1 interacting protein 2	0.000698205	2.49396	0.000829007	2.58522	0.00157455	2.53039			8109528
HT vs. TN ∩ PTC w/ HT vs. TN ∩ PTC w/o HT vs. TN	123	DCXR	dicarbonyl and L-xylulose reductase	0.00518855	-2.12744	4.98574e-05	-3.4849	0.000988564	-2.7402			8019357
HT vs. TN ∩ PTC w/ HT vs. TN ∩ PTC w/o HT vs. TN	123	DHRS7	dehydrogenase/reductase 7	0.000558325	-2.03337	5.21663e-06	-2.91905	0.000137764	-2.42431			7979473
HT vs. TN ∩ PTC w/ HT vs. TN ∩ PTC w/o HT vs. TN	123	DNAH5	dynein, axonemal, heavy chain 5	0.00815535	-2.05473	0.0017078	-2.52108	0.00193926	-2.59181			8111019
HT vs. TN ∩ PTC w/ HT vs. TN ∩ PTC w/o HT vs. TN	123	DNMT1	DNA (cytosine-5-)-methyltransferase 1	0.000967759	2.35392	0.000541926	2.6051	0.00230565	2.36545			8033912
HT vs. TN ∩ PTC w/ HT vs. TN ∩ PTC w/o HT vs. TN	123	DSC2	desmocollin 2	0.00474589	2.29252	6.03693e-05	3.80713	3.78832e-05	4.24382			8022711
HT vs. TN ∩ PTC w/ HT vs. TN ∩ PTC w/o HT vs. TN	123	DTL	denticleless E3 ubiquitin protein ligase homolog (Drosophila)	0.00456348	2.58763	9.80698e-05	4.34152	0.00851344	2.6231			7909568
HT vs. TN ∩ PTC w/ HT vs. TN ∩ PTC w/o HT vs. TN	123	DYNC1LI2	dynein, cytoplasmic 1, light intermediate chain 2	3.611e-05	-2.18307	0.000171141	-2.07804	0.000255054	-2.09286			8001841
HT vs. TN ∩ PTC w/ HT vs. TN ∩ PTC w/o HT vs. TN	123	ECPAS	Ecm29 proteasome adaptor and scaffold	3.54531e-06	-2.07453	5.23547e-06	-2.12264	5.33355e-06	-2.19284			8163275
HT vs. TN ∩ PTC w/ HT vs. TN ∩ PTC w/o HT vs. TN	123	EDEM1	ER degradation enhancer, mannosidase alpha-like 1	0.00144125	2.312	0.000120712	3.04331	0.000430983	2.83577			8077458
HT vs. TN ∩ PTC w/ HT vs. TN ∩ PTC w/o HT vs. TN	123	EEPD1	endonuclease/exonuclease/phosphatase family domain containing 1	0.0021439	-2.04851	0.00268663	-2.09288	0.00127579	-2.31102			8132305
HT vs. TN ∩ PTC w/ HT vs. TN ∩ PTC w/o HT vs. TN	123	EFNA4	ephrin-A4	0.00488026	2.18354	0.000639223	2.81217	0.000851818	2.85785			7905909
HT vs. TN ∩ PTC w/ HT vs. TN ∩ PTC w/o HT vs. TN	123	EIF4E2	eukaryotic translation initiation factor 4E family member 2	1.44128e-07	2.0275	4.42843e-07	2.01946	3.78694e-07	2.09697			8049180
HT vs. TN ∩ PTC w/ HT vs. TN ∩ PTC w/o HT vs. TN	123	ETFDH	electron-transferring-flavoprotein dehydrogenase	0.00146266	-2.08489	7.76596e-05	-2.75044	8.79966e-05	-2.84777			8098084
HT vs. TN ∩ PTC w/ HT vs. TN ∩ PTC w/o HT vs. TN	123	FABP4	fatty acid binding protein 4, adipocyte	0.0016131	-4.98018	1.28194e-08	-42.6479	2.14954e-05	-12.991			8151532
HT vs. TN ∩ PTC w/ HT vs. TN ∩ PTC w/o HT vs. TN	123	FILIP1	filamin A interacting protein 1	0.00388162	-2.53343	0.00327205	-2.72737	0.00562387	-2.66027			8127646
HT vs. TN ∩ PTC w/ HT vs. TN ∩ PTC w/o HT vs. TN	123	FXYD5	FXYD domain containing ion transport regulator 5	0.0010596	2.45044	1.6836e-05	3.79473	2.92328e-05	3.81966			8027778
HT vs. TN ∩ PTC w/ HT vs. TN ∩ PTC w/o HT vs. TN	123	GBP3	guanylate binding protein 3	0.00205931	3.89393	0.00117009	4.60534	0.00309579	4.18472			7917503
HT vs. TN ∩ PTC w/ HT vs. TN ∩ PTC w/o HT vs. TN	123	GPAT3	glycerol-3-phosphate acyltransferase 3	0.00349486	-2.97158	0.0012135	-3.65765	0.00470997	-3.18406			8096116
HT vs. TN ∩ PTC w/ HT vs. TN ∩ PTC w/o HT vs. TN	123	H2BC9	H2B clustered histone 9	0.0001034	5.51841	0.000613322	4.69763	0.00477487	3.62742			8117426
HT vs. TN ∩ PTC w/ HT vs. TN ∩ PTC w/o HT vs. TN	123	HLA-DQB2	major histocompatibility complex, class II, DQ beta 2	0.0019201	3.84928	0.00040515	5.28687	0.0049536	3.77366			8180029
HT vs. TN ∩ PTC w/ HT vs. TN ∩ PTC w/o HT vs. TN	123	HSPB7	heat shock 27kDa protein family, member 7 (cardiovascular)	0.000287947	-4.59004	0.000212579	-5.2249	0.000719189	-4.6929			7912692
HT vs. TN ∩ PTC w/ HT vs. TN ∩ PTC w/o HT vs. TN	123	INTS6L	integrator complex subunit 6 like	0.000288593	3.04474	0.0014781	2.73214	0.00199399	2.76198			8170027
HT vs. TN ∩ PTC w/ HT vs. TN ∩ PTC w/o HT vs. TN	123	IVD	isovaleryl-CoA dehydrogenase	0.000592752	-2.16159	6.27304e-05	-2.67832	0.000913561	-2.26097			7982723
HT vs. TN ∩ PTC w/ HT vs. TN ∩ PTC w/o HT vs. TN	123	KLF10	Kruppel-like factor 10	7.46337e-05	-2.8261	0.000700647	-2.47344	0.000266019	-2.81164			8152215
HT vs. TN ∩ PTC w/ HT vs. TN ∩ PTC w/o HT vs. TN	123	KLHDC2	kelch domain containing 2	1.63301e-05	-2.11209	2.7294e-05	-2.14358	1.40409e-05	-2.30239			7974229
HT vs. TN ∩ PTC w/ HT vs. TN ∩ PTC w/o HT vs. TN	123	KLHL24	kelch-like family member 24	0.000857133	-2.09485	0.000256028	-2.39702	0.000144325	-2.60701			8084219
HT vs. TN ∩ PTC w/ HT vs. TN ∩ PTC w/o HT vs. TN	123	LINC01560	long intergenic non-protein coding RNA 1560	2.78633e-05	-2.28156	0.000178985	-2.12905	0.00037882	-2.09501			8167163
HT vs. TN ∩ PTC w/ HT vs. TN ∩ PTC w/o HT vs. TN	123	LMAN2L	lectin, mannose-binding 2-like	0.0035282	-2.03452	0.00640909	-2.00378	0.00558924	-2.09476			8053975
HT vs. TN ∩ PTC w/ HT vs. TN ∩ PTC w/o HT vs. TN	123	LOC151760	uncharacterized LOC151760	0.000677371	2.86341	0.00318951	2.56347	0.0037995	2.61803			8089464
HT vs. TN ∩ PTC w/ HT vs. TN ∩ PTC w/o HT vs. TN	123	LOC400590	uncharacterized LOC400590	0.00402957	2.38895	0.0016135	2.78407	0.000122579	3.88967			8006237
HT vs. TN ∩ PTC w/ HT vs. TN ∩ PTC w/o HT vs. TN	123	LRRC37A4P	leucine rich repeat containing 37, member A4, pseudogene	0.000202779	2.74396	0.00145974	2.42325	0.00278794	2.36262			8016245
HT vs. TN ∩ PTC w/ HT vs. TN ∩ PTC w/o HT vs. TN	123	LRRC39	leucine rich repeat containing 39	0.00125622	-3.01129	0.000353132	-3.73307	0.00089482	-3.52531			7917996
HT vs. TN ∩ PTC w/ HT vs. TN ∩ PTC w/o HT vs. TN	123	MAP2K6	mitogen-activated protein kinase kinase 6	0.00632756	-2.05598	0.000274279	-2.90709	7.24722e-05	-3.46497			8009476
HT vs. TN ∩ PTC w/ HT vs. TN ∩ PTC w/o HT vs. TN	123	MEGF8	multiple EGF-like-domains 8	0.00699714	-2.20002	0.00316047	-2.5177	0.00383585	-2.56472			8029273
HT vs. TN ∩ PTC w/ HT vs. TN ∩ PTC w/o HT vs. TN	123	MGC70870	C-terminal binding protein 2 pseudogene	0.000475387	2.61933	0.000233369	2.9576	0.00666946	2.20693			8019563
HT vs. TN ∩ PTC w/ HT vs. TN ∩ PTC w/o HT vs. TN	123	MLPH	melanophilin	0.00346388	-3.00864	0.00334568	-3.21933	0.00321838	-3.41065			8049487
HT vs. TN ∩ PTC w/ HT vs. TN ∩ PTC w/o HT vs. TN	123	MSH5	mutS homolog 5	0.00103486	2.05761	0.000676494	2.21558	0.00266737	2.05117			8118259
HT vs. TN ∩ PTC w/ HT vs. TN ∩ PTC w/o HT vs. TN	123	MYO5A	myosin VA (heavy chain 12, myoxin)	0.000596025	2.22918	0.00223282	2.09335	0.004385	2.03706			7988921
HT vs. TN ∩ PTC w/ HT vs. TN ∩ PTC w/o HT vs. TN	123	NDUFA5	NADH dehydrogenase (ubiquinone) 1 alpha subcomplex, 5	0.00337178	-2.13212	1.17823e-05	-3.71644	0.000533078	-2.76459			8142663
HT vs. TN ∩ PTC w/ HT vs. TN ∩ PTC w/o HT vs. TN	123	NKIRAS1	NFKB inhibitor interacting Ras-like 1	2.48487e-05	-2.32788	0.000224699	-2.12384	0.00045398	-2.09415			8085788
HT vs. TN ∩ PTC w/ HT vs. TN ∩ PTC w/o HT vs. TN	123	NUAK1	NUAK family, SNF1-like kinase, 1	0.00305927	-2.21541	0.00183549	-2.43897	0.00157987	-2.57694			7966026
HT vs. TN ∩ PTC w/ HT vs. TN ∩ PTC w/o HT vs. TN	123	PAIP1P1	poly(A) binding protein interacting protein 1 (PAIP1) pseudogene	0.000550906	-2.18366	0.0011832	-2.1499	0.000206782	-2.56259			8005473
HT vs. TN ∩ PTC w/ HT vs. TN ∩ PTC w/o HT vs. TN	123	PARP12	poly (ADP-ribose) polymerase family, member 12	3.31005e-07	2.2384	2.70784e-07	2.36573	2.31404e-06	2.21487			8143327
HT vs. TN ∩ PTC w/ HT vs. TN ∩ PTC w/o HT vs. TN	123	PCSK7	proprotein convertase subtilisin/kexin type 7	0.00130135	2.1348	0.00168102	2.18126	0.00431577	2.07347			7951896
HT vs. TN ∩ PTC w/ HT vs. TN ∩ PTC w/o HT vs. TN	123	PDHA1	pyruvate dehydrogenase (lipoamide) alpha 1	0.00118998	-2.01046	0.000242828	-2.35733	0.000981155	-2.19545			8166335
HT vs. TN ∩ PTC w/ HT vs. TN ∩ PTC w/o HT vs. TN	123	PDIA6	protein disulfide isomerase family A, member 6	0.00223396	-2.06643	8.64028e-05	-2.8254	4.73106e-05	-3.11328			8050278
HT vs. TN ∩ PTC w/ HT vs. TN ∩ PTC w/o HT vs. TN	123	PEG10	paternally expressed 10	0.00606648	2.72778	0.000121587	4.86194	3.59909e-05	6.12639			8134339
HT vs. TN ∩ PTC w/ HT vs. TN ∩ PTC w/o HT vs. TN	123	PKDCC	protein kinase domain containing, cytoplasmic	0.00377676	-2.01646	0.00445598	-2.06691	0.00414801	-2.14953			8041582
HT vs. TN ∩ PTC w/ HT vs. TN ∩ PTC w/o HT vs. TN	123	PLP2	proteolipid protein 2 (colonic epithelium-enriched)	0.00056075	2.47902	1.11793e-05	3.68629	1.89354e-05	3.72377			8167449
HT vs. TN ∩ PTC w/ HT vs. TN ∩ PTC w/o HT vs. TN	123	PPIC	peptidylprolyl isomerase C	0.0052645	-2.13796	0.00410161	-2.29174	0.00135135	-2.67563			8113726
HT vs. TN ∩ PTC w/ HT vs. TN ∩ PTC w/o HT vs. TN	123	PRKAA2	protein kinase, AMP-activated, alpha 2 catalytic subunit	0.00104508	-3.1908	0.00139658	-3.28676	0.00371859	-3.03777			7901720
HT vs. TN ∩ PTC w/ HT vs. TN ∩ PTC w/o HT vs. TN	123	PROS1	protein S (alpha)	0.00367072	-2.61958	0.00539024	2.63587	0.00691605	2.6612			8089011
HT vs. TN ∩ PTC w/ HT vs. TN ∩ PTC w/o HT vs. TN	123	PTK2B	protein tyrosine kinase 2 beta	0.000468246	2.451	0.00062536	2.51463	4.91035e-05	3.29464			8145490
HT vs. TN ∩ PTC w/ HT vs. TN ∩ PTC w/o HT vs. TN	123	RAD51B	RAD51 paralog B	5.2657e-05	2.09675	1.64266e-05	2.34092	1.26592e-05	2.46998			7975292
HT vs. TN ∩ PTC w/ HT vs. TN ∩ PTC w/o HT vs. TN	123	RASD1	RAS, dexamethasone-induced 1	0.000877516	-3.60233	0.00499928	-3.04037	0.00382593	-3.3254			8013112
HT vs. TN ∩ PTC w/ HT vs. TN ∩ PTC w/o HT vs. TN	123	RASSF5	Ras association domain family member 5	0.00158722	3.2473	0.00208741	3.34631	0.00634095	3.00357			7909214
HT vs. TN ∩ PTC w/ HT vs. TN ∩ PTC w/o HT vs. TN	123	RBP7	retinol binding protein 7, cellular	0.00629807	-2.16802	0.00102424	-2.74982	0.00382948	-2.48749			7897522
HT vs. TN ∩ PTC w/ HT vs. TN ∩ PTC w/o HT vs. TN	123	RDX	radixin	0.00617833	-2.10697	7.50347e-05	-3.3973	0.000174704	-3.2995			7951554
HT vs. TN ∩ PTC w/ HT vs. TN ∩ PTC w/o HT vs. TN	123	RF00422_ENSG00000252274	RF00422 ENSG00000252274	0.000415542	-2.01284	0.000219328	-2.18636	4.0177e-05	-2.5445			8018095
HT vs. TN ∩ PTC w/ HT vs. TN ∩ PTC w/o HT vs. TN	123	RNA5SP211	RNA, 5S ribosomal pseudogene 211	0.00183597	2.0543	0.000927681	2.26521	3.15456e-05	3.11127			8121273
HT vs. TN ∩ PTC w/ HT vs. TN ∩ PTC w/o HT vs. TN	123	RNF126	ring finger protein 126	0.000809459	2.0363	0.00157579	2.01716	0.00151248	2.08785			8032076
HT vs. TN ∩ PTC w/ HT vs. TN ∩ PTC w/o HT vs. TN	123	RNU6-23P	RNA, U6 small nuclear 23, pseudogene	0.00497611	2.86388	0.00178504	3.51459	0.00627914	3.08397			8002379
HT vs. TN ∩ PTC w/ HT vs. TN ∩ PTC w/o HT vs. TN	123	RNY1P14	RNY1 pseudogene 14	0.00831137	2.99894	0.00427625	3.55917	0.00702932	3.4607			8102936
HT vs. TN ∩ PTC w/ HT vs. TN ∩ PTC w/o HT vs. TN	123	RPF2	ribosome production factor 2 homolog (S. cerevisiae)	0.00754432	-2.09288	0.000393156	-2.95982	0.0067073	-2.29052			8062211
HT vs. TN ∩ PTC w/ HT vs. TN ∩ PTC w/o HT vs. TN	123	RPL9	ribosomal protein L9	0.000961237	-2.02621	0.00191389	-2.00153	0.000658277	-2.24619			7990898
HT vs. TN ∩ PTC w/ HT vs. TN ∩ PTC w/o HT vs. TN	123	RUNX2	runt-related transcription factor 2	0.00023332	2.76708	1.09368e-07	5.89157	5.75187e-08	6.78791			8120043
HT vs. TN ∩ PTC w/ HT vs. TN ∩ PTC w/o HT vs. TN	123	SCARNA7	small Cajal body-specific RNA 7	0.00384548	-2.2099	0.00667534	-2.1812	0.00776376	-2.22013			8091778
HT vs. TN ∩ PTC w/ HT vs. TN ∩ PTC w/o HT vs. TN	123	SERPINB8	serpin peptidase inhibitor, clade B (ovalbumin), member 8	0.00702048	2.00327	0.000360048	2.76951	0.000437888	2.84405			8021653
HT vs. TN ∩ PTC w/ HT vs. TN ∩ PTC w/o HT vs. TN	123	SERTAD2	SERTA domain containing 2	0.000512269	2.24899	0.0029725	2.03851	0.000269	2.58115			8052669
HT vs. TN ∩ PTC w/ HT vs. TN ∩ PTC w/o HT vs. TN	123	SLC19A2	solute carrier family 19 (thiamine transporter), member 2	0.00784835	-2.42144	0.00381403	-2.79709	0.00696568	-2.69874			7922162
HT vs. TN ∩ PTC w/ HT vs. TN ∩ PTC w/o HT vs. TN	123	SMIM14	small integral membrane protein 14	9.92934e-05	2.00436	9.03971e-07	2.73365	1.40274e-07	3.20344			8099912
HT vs. TN ∩ PTC w/ HT vs. TN ∩ PTC w/o HT vs. TN	123	SMYD5	SMYD family member 5	2.49537e-05	2.22196	4.58741e-05	2.24244	2.33362e-05	2.42436			8042705
HT vs. TN ∩ PTC w/ HT vs. TN ∩ PTC w/o HT vs. TN	123	SNORA44	small nucleolar RNA, H/ACA box 44	0.00326905	2.94505	0.00439845	3.00543	0.00658549	2.97343			7914214
HT vs. TN ∩ PTC w/ HT vs. TN ∩ PTC w/o HT vs. TN	123	SNORA71A	small nucleolar RNA, H/ACA box 71A	0.000621811	5.70654	0.000369328	6.90316	0.00164903	5.70235			8066258
HT vs. TN ∩ PTC w/ HT vs. TN ∩ PTC w/o HT vs. TN	123	SNORD116-21	small nucleolar RNA, C/D box 116-21	0.00300048	-9.9809	0.00457674	-10.0559	0.00174533	-14.911			7981990
HT vs. TN ∩ PTC w/ HT vs. TN ∩ PTC w/o HT vs. TN	123	SNORD45B	small nucleolar RNA, C/D box 45B	0.00552905	8.08626	0.00544655	9.14903	0.00345421	11.5849			7902400
HT vs. TN ∩ PTC w/ HT vs. TN ∩ PTC w/o HT vs. TN	123	SNORD46	small nucleolar RNA, C/D box 46	0.000199445	7.60813	0.00425555	4.80378	0.00452391	5.086			7901048
HT vs. TN ∩ PTC w/ HT vs. TN ∩ PTC w/o HT vs. TN	123	SNORD5	small nucleolar RNA, C/D box 5	8.84193e-05	4.41401	0.00796479	2.68668	0.00100127	3.75114			7951036
HT vs. TN ∩ PTC w/ HT vs. TN ∩ PTC w/o HT vs. TN	123	SNORD80	small nucleolar RNA, C/D box 80	0.0010096	12.3375	0.00111355	13.8653	0.00465918	10.2849			7922404
HT vs. TN ∩ PTC w/ HT vs. TN ∩ PTC w/o HT vs. TN	123	SORL1	sortilin related receptor 1	0.00545106	2.83576	0.00178044	3.52707	0.000248079	4.92231			7944667
HT vs. TN ∩ PTC w/ HT vs. TN ∩ PTC w/o HT vs. TN	123	SPARCL1	SPARC-like 1 (hevin)	0.00555827	-2.38902	8.30248e-05	-4.04726	0.000111719	-4.16389			8101659
HT vs. TN ∩ PTC w/ HT vs. TN ∩ PTC w/o HT vs. TN	123	SPR	sepiapterin reductase (7,8-dihydrobiopterin:NADP+ oxidoreductase)	0.00277923	-2.05763	0.000880015	-2.37199	0.000746284	-2.50165			8042696
HT vs. TN ∩ PTC w/ HT vs. TN ∩ PTC w/o HT vs. TN	123	SSTR5-AS1	SSTR5 antisense RNA 1	0.0057077	-2.05189	0.00255563	-2.31528	0.00204053	-2.45883			7998405
HT vs. TN ∩ PTC w/ HT vs. TN ∩ PTC w/o HT vs. TN	123	STARD7-AS1	STARD7 antisense RNA 1	9.10911e-07	-2.26927	6.32325e-06	-2.15952	1.69672e-06	-2.39233			8043583
HT vs. TN ∩ PTC w/ HT vs. TN ∩ PTC w/o HT vs. TN	123	STAT4	signal transducer and activator of transcription 4	0.00146207	3.75874	0.0061275	3.25044	0.00245394	3.97517			8057771
HT vs. TN ∩ PTC w/ HT vs. TN ∩ PTC w/o HT vs. TN	123	STK33	serine threonine kinase 33	0.00650367	-2.40314	0.00476361	-2.62702	0.00602921	-2.65897			7946365
HT vs. TN ∩ PTC w/ HT vs. TN ∩ PTC w/o HT vs. TN	123	SYTL4	synaptotagmin-like 4	0.00320524	-2.31646	0.00176237	-2.58855	0.00382818	-2.478			8173955
HT vs. TN ∩ PTC w/ HT vs. TN ∩ PTC w/o HT vs. TN	123	TACC2	transforming, acidic coiled-coil containing protein 2	0.00296121	-2.26035	0.000349049	-2.92506	0.0028881	-2.46695			7931031
HT vs. TN ∩ PTC w/ HT vs. TN ∩ PTC w/o HT vs. TN	123	TEAD4	TEA domain family member 4	0.00233526	-2.09701	0.00109453	-2.33795	0.000494792	-2.60929			7953150
HT vs. TN ∩ PTC w/ HT vs. TN ∩ PTC w/o HT vs. TN	123	TEX30	testis expressed 30	0.000699873	2.37668	0.00229391	2.24281	0.00519715	2.14554			7972674
HT vs. TN ∩ PTC w/ HT vs. TN ∩ PTC w/o HT vs. TN	123	TGFBR3	transforming growth factor, beta receptor III	0.00119035	-2.9211	4.6241e-06	-5.797	0.000122559	-4.28603			7917649
HT vs. TN ∩ PTC w/ HT vs. TN ∩ PTC w/o HT vs. TN	123	TMEM154	transmembrane protein 154	0.00383261	4.03987	0.00186531	4.98117	0.00507811	4.42443			8103226
HT vs. TN ∩ PTC w/ HT vs. TN ∩ PTC w/o HT vs. TN	123	TMEM99	transmembrane protein 99	0.00126806	-2.17318	5.38117e-05	-2.95248	4.557e-05	-3.14202			8007108
HT vs. TN ∩ PTC w/ HT vs. TN ∩ PTC w/o HT vs. TN	123	TRIM14	tripartite motif containing 14	0.000183378	2.65748	0.00026991	2.71703	0.000420478	2.72787			8162729
HT vs. TN ∩ PTC w/ HT vs. TN ∩ PTC w/o HT vs. TN	123	TRIM59	tripartite motif containing 59	0.0042355	2.30133	0.00293725	2.51273	0.00233517	2.68702			8091757
HT vs. TN ∩ PTC w/ HT vs. TN ∩ PTC w/o HT vs. TN	123	TYMS	thymidylate synthetase	0.000764002	3.12022	6.30821e-05	4.43604	0.00152679	3.22212			8019842
HT vs. TN ∩ PTC w/ HT vs. TN ∩ PTC w/o HT vs. TN	123	UBE4A	ubiquitination factor E4A	3.27796e-07	2.11669	2.2544e-06	2.03247	2.97103e-06	2.07182			7944195
HT vs. TN ∩ PTC w/ HT vs. TN ∩ PTC w/o HT vs. TN	123	UNC119B	unc-119 homolog B (C. elegans)	0.000192427	-2.23435	0.000677536	-2.13558	0.000401659	-2.29851			7959212
HT vs. TN ∩ PTC w/ HT vs. TN ∩ PTC w/o HT vs. TN	123	UQCRFS1	ubiquinol-cytochrome c reductase, Rieske iron-sulfur polypeptide 1	0.000307624	-2.0346	0.000317728	-2.11408	2.38866e-05	-2.60681			8073192
HT vs. TN ∩ PTC w/ HT vs. TN ∩ PTC w/o HT vs. TN	123	WDR76	WD repeat domain 76	6.35655e-05	3.74164	6.6294e-05	4.01583	0.00389901	2.6737			7983306
HT vs. TN ∩ PTC w/ HT vs. TN ∩ PTC w/o HT vs. TN	123	ZNF860	zinc finger protein 860	0.00428475	2.8733	0.00208365	3.37289	0.00100193	3.94776			8078380
HT vs. TN ∩ mPTC vs. TN	130	AC093270.2_ENSG00000243160	AC093270.2 ENSG00000243160	2.8554e-05	-2.02451	6.33252e-05	-2.08414			6.33252e-05	-2.08414	8106530
HT vs. TN ∩ mPTC vs. TN	130	AC245047.1_ENSG00000204368	AC245047.1 ENSG00000204368	0.00395978	2.03813	0.000375872	2.73831			0.000375872	2.73831	8167251
HT vs. TN ∩ mPTC vs. TN	130	ACVR2B	activin A receptor, type IIB	1.12539e-07	-2.33762	4.68609e-06	-2.13194			4.68609e-06	-2.13194	8078805
HT vs. TN ∩ mPTC vs. TN	130	ADAMTSL4	ADAMTS-like 4	0.000496978	-2.04485	0.00124937	-2.05668			0.00124937	-2.05668	7905233
HT vs. TN ∩ mPTC vs. TN	130	ADIPOR2	adiponectin receptor 2	2.80454e-05	2.3239	3.14845e-05	2.51746			3.14845e-05	2.51746	7953021
HT vs. TN ∩ mPTC vs. TN	130	ADM	adrenomedullin	3.71163e-05	-3.69279	0.000960901	-2.98648			0.000960901	-2.98648	7938390
HT vs. TN ∩ mPTC vs. TN	130	AGT	angiotensinogen	0.000160315	-2.64212	0.00174811	-2.35293			0.00174811	-2.35293	7924987
HT vs. TN ∩ mPTC vs. TN	130	ALG13	ALG13, UDP-N-acetylglucosaminyltransferase subunit	0.000117091	2.03109	5.18495e-05	2.3005			5.18495e-05	2.3005	8169412
HT vs. TN ∩ mPTC vs. TN	130	ANAPC15	anaphase promoting complex subunit 15	0.00769182	2.48424	0.00388952	3.00294			0.00388952	3.00294	7950128
HT vs. TN ∩ mPTC vs. TN	130	ANK3	ankyrin 3, node of Ranvier (ankyrin G)	0.000442941	2.75107	0.000306629	3.17347			0.000306629	3.17347	7933772
HT vs. TN ∩ mPTC vs. TN	130	ARHGAP10	Rho GTPase activating protein 10	4.17399e-06	-2.0731	2.1397e-07	-2.60157			2.1397e-07	-2.60157	8097717
HT vs. TN ∩ mPTC vs. TN	130	ARHGEF9	Cdc42 guanine nucleotide exchange factor (GEF) 9	0.00113891	2.05912	0.000316573	2.46212			0.000316573	2.46212	8173217
HT vs. TN ∩ mPTC vs. TN	130	ATF4	activating transcription factor 4	0.000980296	2.86314	0.0039397	2.70114			0.0039397	2.70114	8073148
HT vs. TN ∩ mPTC vs. TN	130	ATP6V0E2	ATPase, H+ transporting V0 subunit e2	0.000663729	3.44535	0.00174305	3.44445			0.00174305	3.44445	8137208
HT vs. TN ∩ mPTC vs. TN	130	BANK1	B-cell scaffold protein with ankyrin repeats 1	2.9293e-05	4.39965	0.00400857	2.82744			0.00400857	2.82744	8096617
HT vs. TN ∩ mPTC vs. TN	130	BMP2K	BMP2 inducible kinase	2.00271e-05	2.64548	0.000925071	2.18761			0.000925071	2.18761	8096004
HT vs. TN ∩ mPTC vs. TN	130	BRF2	BRF2 RNA polymerase III transcription initiation factor subunit	1.19289e-05	-2.01498	2.5868e-05	-2.08201			2.5868e-05	-2.08201	8150219
HT vs. TN ∩ mPTC vs. TN	130	C16orf89	chromosome 16 open reading frame 89	0.00111325	3.92698	0.000264506	5.63735			0.000264506	5.63735	7999291
HT vs. TN ∩ mPTC vs. TN	130	CAMK1D	calcium/calmodulin dependent protein kinase ID	1.02544e-05	2.76121	0.000914105	2.18566			0.000914105	2.18566	7926223
HT vs. TN ∩ mPTC vs. TN	130	CASTOR2	cytosolic arginine sensor for mTORC1 subunit 2	2.28163e-05	-3.80788	0.00325006	-2.57453			0.00325006	-2.57453	8133540
HT vs. TN ∩ mPTC vs. TN	130	CCL28	C-C motif chemokine 28	0.000105777	4.82827	0.000543265	4.52403			0.000543265	4.52403	8111932
HT vs. TN ∩ mPTC vs. TN	130	CCN1	cellular communication network factor 1	0.000372648	4.50999	0.000680469	4.81649			0.000680469	4.81649	7902687
HT vs. TN ∩ mPTC vs. TN	130	CREB3L2	cAMP responsive element binding protein 3-like 2	0.00140811	2.15529	0.000939883	2.4205			0.000939883	2.4205	8143188
HT vs. TN ∩ mPTC vs. TN	130	CSNK1A1L	casein kinase 1, alpha 1-like	1.47873e-05	-2.05319	6.13772e-05	-2.04864			6.13772e-05	-2.04864	7971071
HT vs. TN ∩ mPTC vs. TN	130	CTSE	cathepsin E	0.00373079	5.12793	0.00395773	5.99827			0.00395773	5.99827	7909164
HT vs. TN ∩ mPTC vs. TN	130	CXCL11	chemokine (C-X-C motif) ligand 11	0.00120278	5.59832	0.0046216	5.09564			0.0046216	5.09564	8101131
HT vs. TN ∩ mPTC vs. TN	130	CYP7B1	cytochrome P450, family 7, subfamily B, polypeptide 1	0.00709896	2.20445	0.00286773	2.66472			0.00286773	2.66472	8151056
HT vs. TN ∩ mPTC vs. TN	130	DOCK8	dedicator of cytokinesis 8	9.09567e-05	5.00325	0.00418653	3.3964			0.00418653	3.3964	8153959
HT vs. TN ∩ mPTC vs. TN	130	DTWD2	DTW domain containing 2	0.000138608	2.22542	0.000260241	2.31079			0.000260241	2.31079	8113691
HT vs. TN ∩ mPTC vs. TN	130	DUS2	dihydrouridine synthase 2	0.00118344	2.07705	0.00329473	2.05356			0.00329473	2.05356	7996725
HT vs. TN ∩ mPTC vs. TN	130	EIPR1	EARP complex and GARP complex interacting protein 1	0.000228729	2.66595	0.000335944	2.84846			0.000335944	2.84846	8050060
HT vs. TN ∩ mPTC vs. TN	130	EXT1	exostosin glycosyltransferase 1	0.00337056	2.05619	0.00181501	2.35181			0.00181501	2.35181	8152491
HT vs. TN ∩ mPTC vs. TN	130	FGA	fibrinogen alpha chain	0.000239753	-2.18147	0.00115344	-2.10183			0.00115344	-2.10183	8103311
HT vs. TN ∩ mPTC vs. TN	130	FOS	FBJ murine osteosarcoma viral oncogene homolog	0.000223019	5.90077	0.000786634	5.73247			0.000786634	5.73247	7975779
HT vs. TN ∩ mPTC vs. TN	130	GGTA1P	glycoprotein alpha-galactosyltransferase 1, pseudogene	0.000806119	3.49266	0.00153307	3.64086			0.00153307	3.64086	8163908
HT vs. TN ∩ mPTC vs. TN	130	GK	glycerol kinase	0.000612226	2.11309	0.00167366	2.10754			0.00167366	2.10754	8166632
HT vs. TN ∩ mPTC vs. TN	130	GPR155	G protein-coupled receptor 155	0.00738153	2.10491	0.00641041	2.31137			0.00641041	2.31137	8056837
HT vs. TN ∩ mPTC vs. TN	130	GRIK4	glutamate receptor, ionotropic, kainate 4	0.00630988	2.69822	0.000176277	4.92016			0.000176277	4.92016	7944603
HT vs. TN ∩ mPTC vs. TN	130	GRK3	G protein-coupled receptor kinase 3	0.000388518	2.55676	0.00145082	2.48595			0.00145082	2.48595	8072015
HT vs. TN ∩ mPTC vs. TN	130	GSN	gelsolin	0.0013618	-2.36435	0.00238866	-2.44221			0.00238866	-2.44221	8157582
HT vs. TN ∩ mPTC vs. TN	130	GUF1	GUF1 GTPase homolog (S. cerevisiae)	6.71153e-05	2.25518	0.000301698	2.21191			0.000301698	2.21191	8094876
HT vs. TN ∩ mPTC vs. TN	130	HACD4	3-hydroxyacyl-CoA dehydratase 4	0.000512361	2.4724	0.000415889	2.7697			0.000415889	2.7697	8160346
HT vs. TN ∩ mPTC vs. TN	130	HSPB11	heat shock protein family B (small), member 11	0.000113274	2.2598	0.0014518	2.03846			0.0014518	2.03846	7916356
HT vs. TN ∩ mPTC vs. TN	130	HSPH1	heat shock protein family H (Hsp110) member 1	0.00391219	-2.32891	0.00230761	-2.70194			0.00230761	-2.70194	7970864
HT vs. TN ∩ mPTC vs. TN	130	IGFBP7	insulin-like growth factor binding protein 7	0.00382013	2.16696	0.00310565	2.40023			0.00310565	2.40023	8100541
HT vs. TN ∩ mPTC vs. TN	130	IL2RA	interleukin 2 receptor, alpha	0.00353469	3.28991	0.00580405	3.43438			0.00580405	3.43438	7931914
HT vs. TN ∩ mPTC vs. TN	130	IQSEC1	IQ motif and Sec7 domain 1	2.5283e-05	2.18514	8.39608e-05	2.20239			8.39608e-05	2.20239	8085412
HT vs. TN ∩ mPTC vs. TN	130	JARID2	jumonji, AT rich interactive domain 2	3.65089e-06	2.32793	0.000113975	2.08141			0.000113975	2.08141	8116998
HT vs. TN ∩ mPTC vs. TN	130	JHY	junctional cadherin complex regulator	7.67171e-05	2.28395	0.000172286	2.35034			0.000172286	2.35034	7944751
HT vs. TN ∩ mPTC vs. TN	130	KBTBD12	kelch repeat and BTB (POZ) domain containing 12	4.98874e-05	-2.15998	8.95755e-05	-2.2547			8.95755e-05	-2.2547	8082400
HT vs. TN ∩ mPTC vs. TN	130	KCNIP3	Kv channel interacting protein 3, calsenilin	0.000532414	4.65137	0.00119744	4.78979			0.00119744	4.78979	8043552
HT vs. TN ∩ mPTC vs. TN	130	KCNS3	potassium voltage-gated channel modifier subfamily S member 3	4.87577e-05	-2.42759	0.00138688	-2.07422			0.00138688	-2.07422	8040458
HT vs. TN ∩ mPTC vs. TN	130	LOC100134091	protein FRG1B-like	0.00195095	2.22429	0.00158209	2.46722			0.00158209	2.46722	8061497
HT vs. TN ∩ mPTC vs. TN	130	LOC642648	uncharacterized LOC642648	2.58677e-06	-2.00609	5.01341e-06	-2.09093			5.01341e-06	-2.09093	8076747
HT vs. TN ∩ mPTC vs. TN	130	LOC93622	Morf4 family associated protein 1-like 1 pseudogene	8.22131e-09	-2.03554	1.06598e-09	-2.37008			1.06598e-09	-2.37008	8093943
HT vs. TN ∩ mPTC vs. TN	130	LPL	lipoprotein lipase	0.000470354	-4.03266	0.00454908	-3.33609			0.00454908	-3.33609	8144917
HT vs. TN ∩ mPTC vs. TN	130	LRRCC1	leucine rich repeat and coiled-coil centrosomal protein 1	0.00649373	2.27474	0.00520025	2.54645			0.00520025	2.54645	8147079
HT vs. TN ∩ mPTC vs. TN	130	LYRM2	LYR motif containing 2	0.000902266	2.14956	0.00219328	2.15671			0.00219328	2.15671	7999752
HT vs. TN ∩ mPTC vs. TN	130	MANEA	mannosidase, endo-alpha	0.000377907	2.95969	0.00192854	2.76742			0.00192854	2.76742	8121144
HT vs. TN ∩ mPTC vs. TN	130	MAPK1IP1L	mitogen-activated protein kinase 1 interacting protein 1-like	3.37989e-06	2.07426	2.27888e-05	2.03522			2.27888e-05	2.03522	7974455
HT vs. TN ∩ mPTC vs. TN	130	MASTL	microtubule associated serine/threonine kinase like	5.28022e-05	2.43989	0.000463901	2.27623			0.000463901	2.27623	7926821
HT vs. TN ∩ mPTC vs. TN	130	MAT2A	methionine adenosyltransferase II, alpha	0.000310897	2.14548	0.000382988	2.28683			0.000382988	2.28683	8043187
HT vs. TN ∩ mPTC vs. TN	130	MLLT3	MLLT3 super elongation complex subunit	0.00176533	2.41783	0.000860527	2.85954			0.000860527	2.85954	8160332
HT vs. TN ∩ mPTC vs. TN	130	MRPS31	mitochondrial ribosomal protein S31	8.143e-07	2.66023	3.4329e-06	2.69502			3.4329e-06	2.69502	7971184
HT vs. TN ∩ mPTC vs. TN	130	NCEH1	neutral cholesterol ester hydrolase 1	0.00332463	2.01137	0.000734569	2.48102			0.000734569	2.48102	8092177
HT vs. TN ∩ mPTC vs. TN	130	NETO2	neuropilin (NRP) and tolloid (TLL)-like 2	0.00705145	2.20055	0.00149305	2.86187			0.00149305	2.86187	8001197
HT vs. TN ∩ mPTC vs. TN	130	NFATC2	nuclear factor of activated T-cells, cytoplasmic, calcineurin	6.03156e-05	2.83656	0.00272826	2.24368			0.00272826	2.24368	8067040
HT vs. TN ∩ mPTC vs. TN	130	NLK	nemo-like kinase	0.000228502	2.14517	0.000549299	2.17888			0.000549299	2.17888	8005814
HT vs. TN ∩ mPTC vs. TN	130	NOD1	nucleotide-binding oligomerization domain containing 1	2.38428e-05	-3.17859	0.00377464	-2.23796			0.00377464	-2.23796	8138842
HT vs. TN ∩ mPTC vs. TN	130	NOX4	NADPH oxidase 4	0.000331737	-3.75685	0.00418561	-3.06396			0.00418561	-3.06396	7950933
HT vs. TN ∩ mPTC vs. TN	130	NRAS	neuroblastoma RAS viral (v-ras) oncogene homolog	5.94494e-05	2.08528	0.000240866	2.06451			0.000240866	2.06451	7918813
HT vs. TN ∩ mPTC vs. TN	130	NUS1	NUS1 dehydrodolichyl diphosphate synthase subunit	9.30907e-05	2.04767	8.01253e-06	2.56631			8.01253e-06	2.56631	8121704
HT vs. TN ∩ mPTC vs. TN	130	OLAH	oleoyl-ACP hydrolase	0.00264333	-2.03848	0.00467502	-2.08177			0.00467502	-2.08177	7926334
HT vs. TN ∩ mPTC vs. TN	130	PARD3	par-3 family cell polarity regulator	1.25915e-05	-2.45137	0.000628299	-2.06681			0.000628299	-2.06681	7933010
HT vs. TN ∩ mPTC vs. TN	130	PDHA2	pyruvate dehydrogenase (lipoamide) alpha 2	1.92592e-05	-2.0713	5.32531e-05	-2.11098			5.32531e-05	-2.11098	8096528
HT vs. TN ∩ mPTC vs. TN	130	PGA3	pepsinogen 3, group I (pepsinogen A)	0.000877811	2.23356	0.00117726	2.36563			0.00117726	2.36563	7940441
HT vs. TN ∩ mPTC vs. TN	130	PIK3C2A	phosphatidylinositol-4-phosphate 3-kinase catalytic subunit type 2 alpha	0.00142762	2.19753	0.000635976	2.56806			0.000635976	2.56806	7946815
HT vs. TN ∩ mPTC vs. TN	130	PLCH1	phospholipase C, eta 1	0.000890442	3.06159	0.00055821	3.64221			0.00055821	3.64221	8091600
HT vs. TN ∩ mPTC vs. TN	130	POLR2K	RNA polymerase II subunit K	0.000109191	2.05885	0.000192319	2.14072			0.000192319	2.14072	8147654
HT vs. TN ∩ mPTC vs. TN	130	PPIP5K2	diphosphoinositol pentakisphosphate kinase 2	0.000705741	2.11319	0.00205432	2.09363			0.00205432	2.09363	8107164
HT vs. TN ∩ mPTC vs. TN	130	PPP1R10	protein phosphatase 1, regulatory subunit 10	8.32516e-08	2.22413	2.06731e-07	2.31874			2.06731e-07	2.31874	8124756
HT vs. TN ∩ mPTC vs. TN	130	RAB30	RAB30, member RAS oncogene family	5.76281e-05	3.97525	0.000766931	3.39122			0.000766931	3.39122	7950743
HT vs. TN ∩ mPTC vs. TN	130	RAD1	RAD1 homolog (S. pombe)	4.16805e-07	-2.10937	1.47381e-06	-2.15215			1.47381e-06	-2.15215	8111457
HT vs. TN ∩ mPTC vs. TN	130	RAD9A	RAD9 homolog A (S. pombe)	9.20567e-07	2.16104	1.67785e-05	2.03234			1.67785e-05	2.03234	7941865
HT vs. TN ∩ mPTC vs. TN	130	RASGRF2	Ras protein-specific guanine nucleotide-releasing factor 2	0.00422111	2.05512	0.000803892	2.60185			0.000803892	2.60185	8106660
HT vs. TN ∩ mPTC vs. TN	130	RBFOX1	RNA binding protein, fox-1 homolog (C. elegans) 1	0.00189163	-4.13001	0.00615546	-3.87861			0.00615546	-3.87861	7993083
HT vs. TN ∩ mPTC vs. TN	130	RN7SL473P	RNA, 7SL, cytoplasmic 473, pseudogene	0.00157118	4.48871	0.00191144	5.06557			0.00191144	5.06557	7919747
HT vs. TN ∩ mPTC vs. TN	130	RNA5SP337	RNA, 5S ribosomal pseudogene 337	0.000312183	-2.18232	0.000544507	-2.26803			0.000544507	-2.26803	7947136
HT vs. TN ∩ mPTC vs. TN	130	RPL7AP66	ribosomal protein L7a pseudogene 66	3.3981e-06	-2.11337	1.04458e-06	-2.4269			1.04458e-06	-2.4269	8022972
HT vs. TN ∩ mPTC vs. TN	130	SCAF8	SR-related CTD-associated factor 8	1.47192e-07	2.12796	1.32743e-06	2.09045			1.32743e-06	2.09045	8122909
HT vs. TN ∩ mPTC vs. TN	130	SCN7A	sodium channel, voltage-gated, type VII, alpha subunit	0.000479012	-2.90564	0.000713912	-3.10736			0.000713912	-3.10736	8056518
HT vs. TN ∩ mPTC vs. TN	130	SELENOP	selenoprotein P	0.00398031	2.1436	0.00543111	2.24523			0.00543111	2.24523	8111915
HT vs. TN ∩ mPTC vs. TN	130	SELM	selenoprotein M	0.00711767	2.01189	0.00192744	2.47818			0.00192744	2.47818	8075462
HT vs. TN ∩ mPTC vs. TN	130	SEMA4A	semaphorin 4A	0.00042713	2.50272	0.00294695	2.29061			0.00294695	2.29061	7906107
HT vs. TN ∩ mPTC vs. TN	130	SFR1	SWI5-dependent recombination repair 1	0.000580573	2.5248	0.00447554	2.26563			0.00447554	2.26563	7930299
HT vs. TN ∩ mPTC vs. TN	130	SH3KBP1	SH3-domain kinase binding protein 1	3.01703e-05	2.75054	0.000703333	2.36552			0.000703333	2.36552	8171684
HT vs. TN ∩ mPTC vs. TN	130	SKA2	spindle and kinetochore associated complex subunit 2	0.000859036	2.47565	0.001907	2.5101			0.001907	2.5101	8157691
HT vs. TN ∩ mPTC vs. TN	130	SLAMF7	SLAM family member 7	0.000396131	12.4949	0.00659979	7.72572			0.00659979	7.72572	7906613
HT vs. TN ∩ mPTC vs. TN	130	SLC18B1	solute carrier family 18, subfamily B, member 1	0.000176073	2.08027	4.75058e-05	2.45048			4.75058e-05	2.45048	8129649
HT vs. TN ∩ mPTC vs. TN	130	SLC25A45	solute carrier family 25 member 45	9.47402e-07	2.72125	8.62402e-06	2.62466			8.62402e-06	2.62466	7949400
HT vs. TN ∩ mPTC vs. TN	130	SLC25A6P2	solute carrier family 25 member 6 pseudogene 2	0.00162305	2.44478	0.00322305	2.49045			0.00322305	2.49045	8154727
HT vs. TN ∩ mPTC vs. TN	130	SLC2A14	solute carrier family 2 member 14	0.000660528	-2.03617	0.000473019	-2.24824			0.000473019	-2.24824	7960850
HT vs. TN ∩ mPTC vs. TN	130	SLC35B1	solute carrier family 35, member B1	0.000128434	2.2669	0.00119558	2.08991			0.00119558	2.08991	8016578
HT vs. TN ∩ mPTC vs. TN	130	SLC41A2	solute carrier family 41 (magnesium transporter), member 2	0.00618263	2.16363	0.00251758	2.59445			0.00251758	2.59445	7965964
HT vs. TN ∩ mPTC vs. TN	130	SLC46A3	solute carrier family 46, member 3	0.000747723	2.47953	0.00183484	2.49245			0.00183484	2.49245	7970793
HT vs. TN ∩ mPTC vs. TN	130	SLCO4A1	solute carrier organic anion transporter family, member 4A1	0.00015075	-2.49665	0.000237132	-2.64422			0.000237132	-2.64422	8063923
HT vs. TN ∩ mPTC vs. TN	130	SNORD103A	small nucleolar RNA, C/D box 103A	0.000718372	2.55599	0.00527072	2.28897			0.00527072	2.28897	7914322
HT vs. TN ∩ mPTC vs. TN	130	SOWAHB	sosondowah ankyrin repeat domain family member B	2.30369e-07	-2.19974	7.40402e-06	-2.03224			7.40402e-06	-2.03224	8101207
HT vs. TN ∩ mPTC vs. TN	130	SRF	serum response factor	0.000660698	2.50229	0.00129023	2.57713			0.00129023	2.57713	8119712
HT vs. TN ∩ mPTC vs. TN	130	SRPX2	sushi-repeat containing protein, X-linked 2	0.0004243	-4.13557	0.00168452	-3.9198			0.00168452	-3.9198	8168749
HT vs. TN ∩ mPTC vs. TN	130	ST6GALNAC2	ST6 N-acetylgalactosaminide alpha-2,6-sialyltransferase 2	0.0037925	2.61046	0.000922499	3.45455			0.000922499	3.45455	8018761
HT vs. TN ∩ mPTC vs. TN	130	STBD1	starch binding domain 1	6.20908e-05	-2.32729	0.000150199	-2.38639			0.000150199	-2.38639	8095826
HT vs. TN ∩ mPTC vs. TN	130	SYNRG	synergin, gamma	6.76072e-05	2.07086	0.00037333	2.00903			0.00037333	2.00903	8014551
HT vs. TN ∩ mPTC vs. TN	130	TM6SF1	transmembrane 6 superfamily member 1	0.00204074	2.29426	0.00160447	2.56352			0.00160447	2.56352	7985493
HT vs. TN ∩ mPTC vs. TN	130	TMCO1	transmembrane and coiled-coil domains 1	0.00658268	2.05982	0.00256121	2.45593			0.00256121	2.45593	7921987
HT vs. TN ∩ mPTC vs. TN	130	TNFSF13B	tumor necrosis factor (ligand) superfamily, member 13b	0.000528993	4.27016	0.00513272	3.48476			0.00513272	3.48476	7969986
HT vs. TN ∩ mPTC vs. TN	130	TRAM2	translocation associated membrane protein 2	3.4364e-06	2.46981	2.87242e-06	2.7435			2.87242e-06	2.7435	8127051
HT vs. TN ∩ mPTC vs. TN	130	TRERF1	transcriptional regulating factor 1	1.51729e-05	2.44235	0.000618888	2.08185			0.000618888	2.08185	8126402
HT vs. TN ∩ mPTC vs. TN	130	TRGV7	T cell receptor gamma variable 7 (pseudogene)	0.000297968	2.17549	0.000976509	2.15391			0.000976509	2.15391	8139113
HT vs. TN ∩ mPTC vs. TN	130	TRPS1	transcriptional repressor GATA binding 1	5.35761e-05	2.02109	0.000187224	2.02089			0.000187224	2.02089	8152453
HT vs. TN ∩ mPTC vs. TN	130	TSPAN33	tetraspanin 33	3.81989e-05	3.35446	0.00339035	2.41954			0.00339035	2.41954	8136067
HT vs. TN ∩ mPTC vs. TN	130	TXNDC5	thioredoxin domain containing 5 (endoplasmic reticulum)	0.000497687	2.11233	0.00242609	2.01573			0.00242609	2.01573	8123802
HT vs. TN ∩ mPTC vs. TN	130	UBE2J1	ubiquitin-conjugating enzyme E2, J1	7.13596e-05	2.64918	0.000658205	2.43347			0.000658205	2.43347	8128111
HT vs. TN ∩ mPTC vs. TN	130	UBL4A	ubiquitin-like 4A	9.5583e-06	-2.31429	0.000103828	-2.18145			0.000103828	-2.18145	8176098
HT vs. TN ∩ mPTC vs. TN	130	UPF3B	UPF3 regulator of nonsense transcripts homolog B (yeast)	8.20401e-06	2.8757	0.000279632	2.44778			0.000279632	2.44778	8174717
HT vs. TN ∩ mPTC vs. TN	130	VPS25	vacuolar protein sorting 25 homolog (S. cerevisiae)	0.000144741	2.02129	0.000470279	2.01636			0.000470279	2.01636	8007355
HT vs. TN ∩ mPTC vs. TN	130	WBP11	WW domain binding protein 11	7.73633e-05	2.11711	0.000342647	2.07905			0.000342647	2.07905	7961489
HT vs. TN ∩ mPTC vs. TN	130	ZFAS1	ZNFX1 antisense RNA 1	2.11321e-06	-2.09112	2.48317e-06	-2.24001			2.48317e-06	-2.24001	8063337
HT vs. TN ∩ mPTC vs. TN	130	ZNF391	zinc finger protein 391	0.00387611	2.08066	0.00305712	2.29934			0.00305712	2.29934	8117572
HT vs. TN ∩ mPTC vs. TN	130	ZRANB3	zinc finger, RAN-binding domain containing 3	0.000459818	2.16972	0.000311126	2.42501			0.000311126	2.42501	8055377
mPTC vs. TN	194	AAK1	AP2 associated kinase 1							0.00161197	2.21833	8052803
mPTC vs. TN	194	ABAT	4-aminobutyrate aminotransferase							0.00588376	3.03922	7993126
mPTC vs. TN	194	ABI3	ABI family, member 3							0.00161216	2.04947	8008185
mPTC vs. TN	194	AC079780.1_ENSG00000236654	chromosome 5 open reading frame 13 (C5orf13) pseudogene							0.000367674	3.34045	8131867
mPTC vs. TN	194	ACOT11	acyl-CoA thioesterase 11							0.000250803	2.17238	7901613
mPTC vs. TN	194	AGBL2	ATP/GTP binding protein like 2							0.000124486	2.05723	7947947
mPTC vs. TN	194	AGO1	argonaute RISC catalytic component 1							3.25252e-05	2.05467	7900030
mPTC vs. TN	194	ALDH1A2	aldehyde dehydrogenase 1 family, member A2							6.41724e-05	-2.02259	7989199
mPTC vs. TN	194	AMPH	amphiphysin							0.000219357	-2.07077	8139131
mPTC vs. TN	194	ANG	angiogenin							0.00187144	-2.07054	7973084
mPTC vs. TN	194	AP000229.1_ENSG00000273492	AP000229.1 ENSG00000273492							1.58329e-05	-2.02254	8068046
mPTC vs. TN	194	ARL5B	ADP-ribosylation factor-like 5B							0.00509989	2.68433	7926531
mPTC vs. TN	194	ASCC1	activating signal cointegrator 1 complex subunit 1							1.98766e-07	-2.11077	7934228
mPTC vs. TN	194	ATP6V0D1	ATPase, H+ transporting, lysosomal 38kDa, V0 subunit d1							0.00044809	2.20177	8002041
mPTC vs. TN	194	BANF2	barrier to autointegration factor 2							0.00346007	2.9022	8061122
mPTC vs. TN	194	BAP1	BRCA1 associated protein-1 (ubiquitin carboxy-terminal hydrolase)							0.000198523	2.02706	8087885
mPTC vs. TN	194	BBOF1	basal body orientation factor 1							0.00625427	2.81687	7975676
mPTC vs. TN	194	BMPR1B	bone morphogenetic protein receptor, type IB							2.65923e-07	-2.15255	8096511
mPTC vs. TN	194	BMS1	BMS1 ribosome biogenesis factor							0.00067932	-2.11809	7927108
mPTC vs. TN	194	BNIP3L	BCL2 interacting protein 3 like							0.000109751	2.19908	8145454
mPTC vs. TN	194	BTF3L4	basic transcription factor 3-like 4							0.000110109	2.06504	7901418
mPTC vs. TN	194	C18orf32	chromosome 18 open reading frame 32							0.000683726	2.10997	8023246
mPTC vs. TN	194	C3orf52	chromosome 3 open reading frame 52							0.00695676	4.25813	8081645
mPTC vs. TN	194	CALR	calreticulin							0.00113695	2.02415	8026106
mPTC vs. TN	194	CASC2	cancer susceptibility candidate 2 (non-protein coding)							0.00459004	2.21361	7930861
mPTC vs. TN	194	CCDC125	coiled-coil domain containing 125							0.000796358	2.03228	8177628
mPTC vs. TN	194	CD164	CD164 molecule, sialomucin							0.000826951	2.28822	8128716
mPTC vs. TN	194	CD34	CD34 molecule							0.00473045	2.33652	7923978
mPTC vs. TN	194	CES2	carboxylesterase 2							0.000845442	2.0384	7996345
mPTC vs. TN	194	CLCNKA	chloride voltage-gated channel Ka							0.000159453	2.79809	7898300
mPTC vs. TN	194	CMC2	C-x(9)-C motif containing 2							0.00554503	2.21723	8002987
mPTC vs. TN	194	COX5B	cytochrome c oxidase subunit Vb							0.00615539	3.8539	8043718
mPTC vs. TN	194	CREBL2	cAMP responsive element binding protein-like 2							0.000376935	2.09483	7954021
mPTC vs. TN	194	CTNND1	catenin (cadherin-associated protein), delta 1							0.000915607	2.22572	7940079
mPTC vs. TN	194	CXADR	coxsackie virus and adenovirus receptor							0.0032117	3.55221	8067955
mPTC vs. TN	194	CYB561	cytochrome b561							0.00174418	2.1521	8017378
mPTC vs. TN	194	DENND11	DENN domain containing 11							0.000502506	2.11158	8143441
mPTC vs. TN	194	DIAPH1	diaphanous-related formin 1							0.00236926	-2.01511	8114658
mPTC vs. TN	194	DIO2	deiodinase, iodothyronine, type II							0.00486029	4.90109	7980485
mPTC vs. TN	194	DNPH1	2-deoxynucleoside 5-phosphate N-hydrolase 1							3.64187e-05	2.32208	8126524
mPTC vs. TN	194	DSTN	destrin (actin depolymerizing factor)							0.00121473	2.32385	8061114
mPTC vs. TN	194	DTD2	D-tyrosyl-tRNA deacylase 2 (putative)							0.00196417	2.28114	7978527
mPTC vs. TN	194	DTNB	dystrobrevin, beta							3.48529e-05	2.30308	8050846
mPTC vs. TN	194	DUOX1	dual oxidase 1							0.00589907	2.91256	7983413
mPTC vs. TN	194	DYRK4	dual specificity tyrosine phosphorylation regulated kinase 4							0.00541072	2.04298	7953229
mPTC vs. TN	194	EDF1	endothelial differentiation-related factor 1							0.00393043	2.15832	8165309
mPTC vs. TN	194	ELOVL1	ELOVL fatty acid elongase 1							0.000582549	2.37839	7915504
mPTC vs. TN	194	ENO4	enolase family member 4							0.000130046	2.48977	7930818
mPTC vs. TN	194	ERCC3	excision repair cross-complementation group 3							7.83393e-05	-2.02135	8054995
mPTC vs. TN	194	ERGIC2	ERGIC and golgi 2							0.0025741	2.07154	7962013
mPTC vs. TN	194	EXOC3L2	exocyst complex component 3-like 2							0.00388041	2.35657	8037513
mPTC vs. TN	194	FAM167A	family with sequence similarity 167, member A							0.00412274	4.46128	8149324
mPTC vs. TN	194	FAM49A	family with sequence similarity 49, member A							6.0251e-05	2.62577	8050427
mPTC vs. TN	194	FGB	fibrinogen beta chain							0.000269993	-2.0216	8097910
mPTC vs. TN	194	FGF12	fibroblast growth factor 12							5.15488e-05	4.21909	8092750
mPTC vs. TN	194	FOLR1	folate receptor 1 (adult)							0.00236666	4.43015	7942332
mPTC vs. TN	194	FUBP3	far upstream element (FUSE) binding protein 3							0.00111073	2.05925	8158686
mPTC vs. TN	194	GJB6	gap junction protein, beta 6, 30kDa							0.0021379	3.99151	7970448
mPTC vs. TN	194	GLOD4	glyoxalase domain containing 4							5.97331e-05	-2.0289	8010949
mPTC vs. TN	194	GNG7	guanine nucleotide binding protein (G protein), gamma 7							3.06799e-05	2.08597	8032509
mPTC vs. TN	194	GOLGA8O	golgin A8 family, member O							0.00585265	2.52318	7987027
mPTC vs. TN	194	GTPBP10	GTP-binding protein 10 (putative)							0.00495116	2.22231	8134079
mPTC vs. TN	194	HID1	HID1 domain containing							5.07328e-05	2.10511	8018264
mPTC vs. TN	194	HIVEP3	human immunodeficiency virus type I enhancer binding protein 3							5.67537e-05	2.35881	7915392
mPTC vs. TN	194	HSD11B2	hydroxysteroid 11-beta dehydrogenase 2							0.00635721	3.3001	7996569
mPTC vs. TN	194	IGF2BP3	insulin-like growth factor 2 mRNA binding protein 3							0.00119502	6.48994	8138566
mPTC vs. TN	194	IQCH	IQ motif containing H							0.000619664	2.65859	7984380
mPTC vs. TN	194	IQGAP2	IQ motif containing GTPase activating protein 2							0.00535547	2.88329	8106354
mPTC vs. TN	194	KCNJ12	potassium inwardly-rectifying channel, subfamily J, member 12							0.000420034	-2.05997	8005726
mPTC vs. TN	194	KLHL3	kelch-like family member 3							0.0048411	2.40669	8114300
mPTC vs. TN	194	KMT5A	lysine methyltransferase 5A							0.00407499	2.08351	8053733
mPTC vs. TN	194	KSR1	kinase suppressor of ras 1							4.41229e-05	2.6632	8005785
mPTC vs. TN	194	KY	kyphoscoliosis peptidase							0.00371107	2.37078	8090872
mPTC vs. TN	194	LARGE2	LARGE xylosyl- and glucuronyltransferase 2							0.00113293	2.00937	7939620
mPTC vs. TN	194	LGMN	legumain							0.000598442	2.38727	7980958
mPTC vs. TN	194	LINC00999	long intergenic non-protein coding RNA 999							0.00481165	2.06033	7927091
mPTC vs. TN	194	LINC01000	long intergenic non-protein coding RNA 1000							0.00136446	2.11784	8135931
mPTC vs. TN	194	LIPT1	lipoyltransferase 1							0.000119533	2.07392	8043840
mPTC vs. TN	194	LMLN	leishmanolysin-like (metallopeptidase M8 family)							0.0041858	2.17816	8085033
mPTC vs. TN	194	LOC401052	uncharacterized LOC401052							0.00343667	2.13506	8085272
mPTC vs. TN	194	LOC652276	potassium channel tetramerization domain containing 5 pseudogene							0.00444151	-2.16223	7992678
mPTC vs. TN	194	LOC728554	THO complex 3 pseudogene							0.00300608	-2.09514	8115886
mPTC vs. TN	194	LRRC75B	leucine rich repeat containing 75B							0.00617078	2.10041	8075016
mPTC vs. TN	194	MAGI1	membrane associated guanylate kinase, WW and PDZ domain containing 1							0.00319126	2.4126	8088602
mPTC vs. TN	194	MAGI3	membrane associated guanylate kinase, WW and PDZ domain containing 3							0.00090956	2.95424	7904106
mPTC vs. TN	194	MAPK10	mitogen-activated protein kinase 10							0.00350374	2.53079	8101587
mPTC vs. TN	194	MDH1B	malate dehydrogenase 1B, NAD (soluble)							0.00649509	2.66238	8058462
mPTC vs. TN	194	MGST3	microsomal glutathione S-transferase 3							0.00411751	2.34145	7906978
mPTC vs. TN	194	MID1	midline 1							0.000310623	2.33103	8171297
mPTC vs. TN	194	MINDY1	MINDY lysine 48 deubiquitinase 1							0.00435505	2.18079	7919872
mPTC vs. TN	194	MIR128-2	microRNA 128-2							0.000184697	-2.03906	8078527
mPTC vs. TN	194	MIR182	microRNA 182							0.000101746	-2.00521	8142880
mPTC vs. TN	194	MIR4697HG	MIR4697 host gene (non-protein coding)							0.000581753	2.5775	7952805
mPTC vs. TN	194	MIRLET7G	microRNA let-7g							0.00334014	2.24786	8087881
mPTC vs. TN	194	MPPED1	metallophosphoesterase domain containing 1							5.2858e-06	-2.12918	8073623
mPTC vs. TN	194	MRI1	methylthioribose-1-phosphate isomerase 1							0.00198879	2.13725	8026182
mPTC vs. TN	194	MRPL20	mitochondrial ribosomal protein L20							0.00107411	2.15427	7911559
mPTC vs. TN	194	MRPS14	mitochondrial ribosomal protein S14							0.00276071	2.30419	7922462
mPTC vs. TN	194	MTHFD1	methylenetetrahydrofolate dehydrogenase, cyclohydrolase and formyltetrahydrofolate synthetase 1							0.00386165	-2.00563	7975045
mPTC vs. TN	194	MYL4	myosin light chain 4							0.00152025	4.91689	8007921
mPTC vs. TN	194	NAA38	N(alpha)-acetyltransferase 38, NatC auxiliary subunit							0.00075382	2.15291	8012274
mPTC vs. TN	194	NCS1	neuronal calcium sensor 1							0.00630619	2.64073	8158627
mPTC vs. TN	194	ND6	NADH dehydrogenase, subunit 6 (complex I)							0.00440374	-9.04115	8165705
mPTC vs. TN	194	NDNF	neuron-derived neurotrophic factor							0.00223978	-2.18524	8102587
mPTC vs. TN	194	NDUFV2	NADH dehydrogenase (ubiquinone) flavoprotein 2, 24kDa							0.00178279	2.00769	8020058
mPTC vs. TN	194	NR4A2	nuclear receptor subfamily 4, group A, member 2							0.0049981	4.92436	8055952
mPTC vs. TN	194	NUDT7	nudix (nucleoside diphosphate linked moiety X)-type motif 7							0.00486881	2.02858	7997332
mPTC vs. TN	194	OAZ1	ornithine decarboxylase antizyme 1							0.00291825	2.01318	8024436
mPTC vs. TN	194	OR7E91P	olfactory receptor, family 7, subfamily E, member 91 pseudogene							0.000192177	2.10937	8042568
mPTC vs. TN	194	PARM1	prostate androgen-regulated mucin-like protein 1							0.00126448	2.37606	8095751
mPTC vs. TN	194	PDE10A	phosphodiesterase 10A							0.0014052	3.45201	8130674
mPTC vs. TN	194	PDE7B	phosphodiesterase 7B							0.00124032	3.42396	8122222
mPTC vs. TN	194	PEBP4	phosphatidylethanolamine-binding protein 4							0.000921982	5.41389	8149725
mPTC vs. TN	194	PEX11B	peroxisomal biogenesis factor 11 beta							0.00122946	2.03084	7904755
mPTC vs. TN	194	PGM2	phosphoglucomutase 2							0.000506815	2.00854	8094556
mPTC vs. TN	194	PHACTR4	phosphatase and actin regulator 4							0.00205525	2.22631	7899455
mPTC vs. TN	194	PIEZO1	piezo-type mechanosensitive ion channel component 1							0.000194148	2.00809	8003357
mPTC vs. TN	194	PIGO	phosphatidylinositol glycan anchor biosynthesis, class O							0.000181215	2.09435	8160953
mPTC vs. TN	194	PLA2G15	phospholipase A2, group XV							0.000782645	2.04242	7996761
mPTC vs. TN	194	PLRG1	pleiotropic regulator 1							5.59317e-05	-2.30408	8103289
mPTC vs. TN	194	PODXL	podocalyxin-like							0.00655768	2.21316	8142981
mPTC vs. TN	194	PRKDC	protein kinase, DNA-activated, catalytic polypeptide							0.00211438	-2.04052	8150599
mPTC vs. TN	194	PSMA2	proteasome (prosome, macropain) subunit, alpha type, 2							0.00588492	2.64244	8139232
mPTC vs. TN	194	PUDP	pseudouridine 5'-phosphatase							0.0042281	2.03002	8171222
mPTC vs. TN	194	PYGL	phosphorylase, glycogen, liver							0.00150253	-2.06107	7979085
mPTC vs. TN	194	PYROXD2	pyridine nucleotide-disulphide oxidoreductase domain 2							0.000155526	2.29011	7935572
mPTC vs. TN	194	RAB19	RAB19, member RAS oncogene family							0.00191826	2.42823	8136580
mPTC vs. TN	194	RABGEF1	RAB guanine nucleotide exchange factor (GEF) 1							9.13909e-05	-2.02917	8133176
mPTC vs. TN	194	RARRES2	retinoic acid receptor responder (tazarotene induced) 2							0.00212888	-2.3839	8143772
mPTC vs. TN	194	RF00017_ENSG00000277233	RF00017 ENSG00000277233							0.00559536	-3.11903	7969048
mPTC vs. TN	194	RF00019_ENSG00000199546	RF00019 ENSG00000199546							0.00118063	2.19555	8079742
mPTC vs. TN	194	RFLNB	refilin B							0.00413573	2.47696	8010915
mPTC vs. TN	194	RGS8	regulator of G-protein signaling 8							0.00460661	4.54846	7922727
mPTC vs. TN	194	RN7SL152P	RNA, 7SL, cytoplasmic 152, pseudogene							0.00113806	-2.05901	8097541
mPTC vs. TN	194	RN7SL217P	RNA, 7SL, cytoplasmic 217, pseudogene							2.29774e-07	-2.02561	8087545
mPTC vs. TN	194	RN7SL261P	RNA, 7SL, cytoplasmic 261, pseudogene							0.0010574	-2.03254	7904921
mPTC vs. TN	194	RN7SL30P	RNA, 7SL, cytoplasmic 30, pseudogene							0.00417116	-2.00257	8164194
mPTC vs. TN	194	RN7SL336P	RNA, 7SL, cytoplasmic 336, pseudogene							0.000307558	-2.49117	8121085
mPTC vs. TN	194	RN7SL419P	RNA, 7SL, cytoplasmic 419, pseudogene							0.00563948	-2.08627	8103242
mPTC vs. TN	194	RN7SL507P	RNA, 7SL, cytoplasmic 507, pseudogene							0.0019805	-2.17409	8016016
mPTC vs. TN	194	RN7SL636P	RNA, 7SL, cytoplasmic 636, pseudogene							0.00130811	-2.21001	8066981
mPTC vs. TN	194	RN7SL687P	RNA, 7SL, cytoplasmic 687, pseudogene							0.00235634	-2.00908	8170702
mPTC vs. TN	194	RN7SL7P	RNA, 7SL, cytoplasmic 7, pseudogene							1.91346e-05	-2.16068	8140965
mPTC vs. TN	194	RNA5SP421	RNA, 5S ribosomal pseudogene 421							0.00353895	-2.14016	7995352
mPTC vs. TN	194	RNU6-714P	RNA, U6 small nuclear 714, pseudogene							0.000294017	2.05787	8156371
mPTC vs. TN	194	RNY3P16	RNY3 pseudogene 16							0.00278329	2.52119	8169638
mPTC vs. TN	194	RNY4P29	RNA, Ro-associated Y4 pseudogene 29							0.0013558	2.00342	7971864
mPTC vs. TN	194	RPL11	ribosomal protein L11							0.00040865	-2.12461	7898875
mPTC vs. TN	194	RPL12P12	ribosomal protein L12 pseudogene 12							0.00487069	-2.0877	8065254
mPTC vs. TN	194	RPL12P2	ribosomal protein L12 pseudogene 2							7.50927e-06	-2.22174	8119159
mPTC vs. TN	194	RPS24	ribosomal protein S24							0.00601541	-2.38521	7928551
mPTC vs. TN	194	RPS4XP21	ribosomal protein S4X pseudogene 21							0.000142604	-2.03583	8036029
mPTC vs. TN	194	SERP1	stress-associated endoplasmic reticulum protein 1							0.000668445	2.05703	8091458
mPTC vs. TN	194	SKI	SKI proto-oncogene							2.20303e-06	2.046	7897068
mPTC vs. TN	194	SLC38A9	solute carrier family 38, member 9							0.000527024	2.02588	8112121
mPTC vs. TN	194	SLC39A11	solute carrier family 39, member 11							0.000197056	2.44233	8018082
mPTC vs. TN	194	SLC49A4	solute carrier family 49 member 4							0.00497464	2.36631	8082120
mPTC vs. TN	194	SMIM21	small integral membrane protein 21							0.000216698	-2.00206	8023876
mPTC vs. TN	194	SMIM7	small integral membrane protein 7							0.00232079	2.06491	8035193
mPTC vs. TN	194	SNRPD2	small nuclear ribonucleoprotein D2 polypeptide							0.00412667	-2.03379	8037642
mPTC vs. TN	194	SORBS2	sorbin and SH3 domain containing 2							0.00217608	4.25676	8104035
mPTC vs. TN	194	SPA17	sperm autoantigenic protein 17							0.00630577	2.74598	7944869
mPTC vs. TN	194	SPATA20	spermatogenesis associated 20							0.00289176	2.26527	8008388
mPTC vs. TN	194	SPCS2	signal peptidase complex subunit 2 homolog (S. cerevisiae)							0.00540321	2.18634	7942553
mPTC vs. TN	194	SPTLC3	serine palmitoyltransferase, long chain base subunit 3							0.00574473	3.12801	8060997
mPTC vs. TN	194	SSX2B	synovial sarcoma, X breakpoint 2B							0.00379587	2.30722	8167728
mPTC vs. TN	194	ST3GAL6	ST3 beta-galactoside alpha-2,3-sialyltransferase 6							0.00135955	2.93713	8081219
mPTC vs. TN	194	SULT1C2	sulfotransferase family 1C member 2							0.00133147	4.75678	8044212
mPTC vs. TN	194	SURF6	surfeit 6							9.16585e-05	-2.14989	8164862
mPTC vs. TN	194	TCTN3	tectonic family member 3							0.00599461	2.69739	7935251
mPTC vs. TN	194	TES	testis derived transcript (3 LIM domains)							0.000129125	2.3543	8135576
mPTC vs. TN	194	THEM4	thioesterase superfamily member 4							4.08124e-05	2.04936	7920114
mPTC vs. TN	194	THOC3	THO complex 3							0.00141308	-2.23337	8110408
mPTC vs. TN	194	TMEM144	transmembrane protein 144							0.00253329	2.87172	8098041
mPTC vs. TN	194	TMEM14B	transmembrane protein 14B							2.88162e-05	2.52637	8116867
mPTC vs. TN	194	TMPRSS3	transmembrane protease, serine 3							0.00428085	2.75382	8070584
mPTC vs. TN	194	TMX2	thioredoxin-related transmembrane protein 2							0.000897494	2.32361	7940066
mPTC vs. TN	194	TNS4	tensin 4							0.00216292	6.98375	8015016
mPTC vs. TN	194	TRIB1	tribbles pseudokinase 1							0.00557999	2.07616	8148304
mPTC vs. TN	194	TRIM41	tripartite motif containing 41							2.33707e-05	2.04344	8110649
mPTC vs. TN	194	TTC30A	tetratricopeptide repeat domain 30A							0.00364468	2.01831	8056999
mPTC vs. TN	194	TTYH2	tweety family member 2							0.00165236	2.03125	8009568
mPTC vs. TN	194	TUFT1	tuftelin 1							0.00493097	2.33685	7905428
mPTC vs. TN	194	UBBP4	ubiquitin B pseudogene 4							4.20894e-06	2.01608	8005736
mPTC vs. TN	194	UBXN8	UBX domain protein 8							0.0056335	2.1727	8145691
mPTC vs. TN	194	VPS26B	vacuolar protein sorting 26 homolog B (S. pombe)							0.00086054	2.04555	7945275
mPTC vs. TN	194	WDR4	WD repeat domain 4							4.40928e-05	-2.05144	8070615
mPTC vs. TN	194	ZFP36L2	ZFP36 ring finger protein-like 2							0.0015409	2.00334	8051814
mPTC vs. TN	194	ZKSCAN7	zinc finger with KRAB and SCAN domains 7							0.00150964	2.0317	8079189
mPTC vs. TN	194	ZNF362	zinc finger protein 362							0.000995427	2.04454	7899870
mPTC vs. TN	194	ZNF618	zinc finger protein 618							0.000286564	2.18915	8157381
mPTC vs. TN	194	ZNF622	zinc finger protein 622							7.95566e-05	-2.05513	8111129
mPTC vs. TN	194	ZNF75A	zinc finger protein 75a							0.00150947	2.0656	7992877
mPTC vs. TN	194	ZSWIM6	zinc finger, SWIM-type containing 6							0.000266155	2.227	8105506
PTC w/ HT vs. TN ∩ PTC w/o HT vs. TN ∩ mPTC vs. TN	224	AASS	aminoadipate-semialdehyde synthase			4.43946e-05	-2.50933	0.000414886	-2.22678	0.000949855	-2.09482	8142554
PTC w/ HT vs. TN ∩ PTC w/o HT vs. TN ∩ mPTC vs. TN	224	ABCC3	ATP binding cassette subfamily C member 3			1.75401e-06	5.04443	3.87215e-07	6.31862	0.00435728	2.42309	8008454
PTC w/ HT vs. TN ∩ PTC w/o HT vs. TN ∩ mPTC vs. TN	224	AC009413.1_ENSG00000236533	AC009413.1 ENSG00000236533 ribosomal protein S12 (RPS12) pseudogene			0.000875069	-2.03678	0.00152454	-2.01677	0.000208692	-2.33373	8051773
PTC w/ HT vs. TN ∩ PTC w/o HT vs. TN ∩ mPTC vs. TN	224	AC064799.1_ENSG00000212664	AC064799.1 ENSG00000212664 ribosomal protein L17 (RPL17) pseudogene			0.000160547	-3.75987	0.000486815	-3.50893	0.000907976	-3.26108	7990090
PTC w/ HT vs. TN ∩ PTC w/o HT vs. TN ∩ mPTC vs. TN	224	AC068781.1_ENSG00000214380	nuclear transcription factor Y, beta (NFYB) pseudogene			9.2875e-05	-2.18089	0.000153086	-2.18661	0.000484187	-2.02903	8089459
PTC w/ HT vs. TN ∩ PTC w/o HT vs. TN ∩ mPTC vs. TN	224	AC078817.1_ENSG00000230291	ribosomal protein L26 (RPL26) pseudogene			0.00144653	-3.15761	0.00276801	-3.05494	0.00237035	-3.11763	7965152
PTC w/ HT vs. TN ∩ PTC w/o HT vs. TN ∩ mPTC vs. TN	224	AC098583.1_ENSG00000244538	ribosomal protein S27 (RPS27) pseudogene			0.00219081	-2.41059	0.00772353	-2.18978	0.000860445	-2.7589	8094359
PTC w/ HT vs. TN ∩ PTC w/o HT vs. TN ∩ mPTC vs. TN	224	AC144530.1_ENSG00000234742	AC144530.1 ENSG00000234742 ribosomal protein L17 (RPL17) pseudogene			0.000533564	-3.5337	0.00118662	-3.38215	0.00167478	-3.23704	8093256
PTC w/ HT vs. TN ∩ PTC w/o HT vs. TN ∩ mPTC vs. TN	224	ACOX2	acyl-CoA oxidase 2, branched chain			0.00502779	2.35817	0.00322791	2.57849	0.00124016	2.87035	8088397
PTC w/ HT vs. TN ∩ PTC w/o HT vs. TN ∩ mPTC vs. TN	224	ADH5P4	ADH5 pseudogene 4			3.07045e-06	-2.34083	7.69674e-07	-2.62293	2.70097e-05	-2.15902	8127419
PTC w/ HT vs. TN ∩ PTC w/o HT vs. TN ∩ mPTC vs. TN	224	AGR2	anterior gradient 2			0.000214601	11.5355	0.000356612	11.512	0.00468865	6.4074	8138381
PTC w/ HT vs. TN ∩ PTC w/o HT vs. TN ∩ mPTC vs. TN	224	AHDC1	AT hook, DNA binding motif, containing 1			1.04825e-05	2.19166	2.73853e-06	2.44166	9.33601e-05	2.01404	7914103
PTC w/ HT vs. TN ∩ PTC w/o HT vs. TN ∩ mPTC vs. TN	224	AL049597.1_ENSG00000230721	AL049597.1 ENSG00000230721			0.000760064	-3.19345	0.00115535	-3.19843	0.00134151	-3.14132	7902787
PTC w/ HT vs. TN ∩ PTC w/o HT vs. TN ∩ mPTC vs. TN	224	AL928646.1_ENSG00000275110	AL928646.1 ENSG00000275110			1.36598e-05	-2.11566	3.9855e-06	-2.3347	4.38002e-05	-2.05638	8169350
PTC w/ HT vs. TN ∩ PTC w/o HT vs. TN ∩ mPTC vs. TN	224	ANO5	anoctamin 5			1.75418e-05	-4.95738	3.84576e-05	-4.86305	0.00300366	-2.89169	7938951
PTC w/ HT vs. TN ∩ PTC w/o HT vs. TN ∩ mPTC vs. TN	224	ANOS1	anosmin 1			0.000138632	3.4353	0.000472396	3.18664	0.000262434	3.39279	8171248
PTC w/ HT vs. TN ∩ PTC w/o HT vs. TN ∩ mPTC vs. TN	224	APOD	apolipoprotein D			0.0039216	-8.69985	0.00702457	-8.10766	0.00126104	-13.0862	8092970
PTC w/ HT vs. TN ∩ PTC w/o HT vs. TN ∩ mPTC vs. TN	224	ARMC1	armadillo repeat containing 1			0.000200386	-2.24509	7.09082e-05	-2.50501	0.0015548	-2.00439	8151066
PTC w/ HT vs. TN ∩ PTC w/o HT vs. TN ∩ mPTC vs. TN	224	ATP11A	ATPase, class VI, type 11A			2.12058e-08	6.1997	6.27866e-06	4.00449	0.00163101	2.41599	7970162
PTC w/ HT vs. TN ∩ PTC w/o HT vs. TN ∩ mPTC vs. TN	224	ATP6AP1	ATPase, H+ transporting, lysosomal accessory protein 1			1.32805e-05	2.54228	0.000201023	2.21365	4.72196e-05	2.43757	8170882
PTC w/ HT vs. TN ∩ PTC w/o HT vs. TN ∩ mPTC vs. TN	224	BAG2	BCL2-associated athanogene 2			1.48794e-06	-2.47434	7.6913e-06	-2.35059	7.68882e-06	-2.35063	8120402
PTC w/ HT vs. TN ∩ PTC w/o HT vs. TN ∩ mPTC vs. TN	224	BLVRA	biliverdin reductase A			0.00798894	-2.21725	0.00255973	-2.61814	0.00081817	-2.96659	8132515
PTC w/ HT vs. TN ∩ PTC w/o HT vs. TN ∩ mPTC vs. TN	224	BTBD10	BTB (POZ) domain containing 10			0.000310968	2.13202	6.26788e-05	2.46284	0.000154279	2.31502	7946680
PTC w/ HT vs. TN ∩ PTC w/o HT vs. TN ∩ mPTC vs. TN	224	C12orf49	chromosome 12 open reading frame 49			0.000646641	2.38808	0.00352968	2.13168	0.00661621	2.00923	7966738
PTC w/ HT vs. TN ∩ PTC w/o HT vs. TN ∩ mPTC vs. TN	224	C6orf132	chromosome 6 open reading frame 132			0.000616088	3.26902	0.000243966	3.84016	0.00152132	3.09251	8126382
PTC w/ HT vs. TN ∩ PTC w/o HT vs. TN ∩ mPTC vs. TN	224	CA13	carbonic anhydrase XIII			1.92859e-05	3.23367	3.67207e-05	3.22547	0.00217261	2.25603	8147112
PTC w/ HT vs. TN ∩ PTC w/o HT vs. TN ∩ mPTC vs. TN	224	CACNB3	calcium channel, voltage-dependent, beta 3 subunit			4.5384e-05	3.63116	6.3599e-05	3.71829	0.000443722	3.05582	7955142
PTC w/ HT vs. TN ∩ PTC w/o HT vs. TN ∩ mPTC vs. TN	224	CACYBP	calcyclin binding protein			0.00179889	-3.0301	0.00122138	-3.34322	0.00268849	-3.02301	8057554
PTC w/ HT vs. TN ∩ PTC w/o HT vs. TN ∩ mPTC vs. TN	224	CCND2	cyclin D2			2.28752e-06	3.06411	6.0763e-07	3.53897	0.000250653	2.3082	7953200
PTC w/ HT vs. TN ∩ PTC w/o HT vs. TN ∩ mPTC vs. TN	224	CCT2	chaperonin containing TCP1, subunit 2 (beta)			0.000613539	-2.0032	0.000109857	-2.3228	0.000455512	-2.10896	7957052
PTC w/ HT vs. TN ∩ PTC w/o HT vs. TN ∩ mPTC vs. TN	224	CCT4	chaperonin containing TCP1, subunit 4 (delta)			0.000181157	-2.09599	0.000608547	-2.00126	0.000116063	-2.22913	8052562
PTC w/ HT vs. TN ∩ PTC w/o HT vs. TN ∩ mPTC vs. TN	224	CD33	CD33 molecule			0.000685868	2.48718	0.00319541	2.23997	0.00268163	2.27829	8030804
PTC w/ HT vs. TN ∩ PTC w/o HT vs. TN ∩ mPTC vs. TN	224	CD44	CD44 molecule (Indian blood group)			3.2549e-05	2.78464	2.4702e-05	2.97692	0.000123787	2.62816	7939341
PTC w/ HT vs. TN ∩ PTC w/o HT vs. TN ∩ mPTC vs. TN	224	CD99	CD99 molecule			0.000604664	-2.27239	0.00169653	-2.16366	0.00155576	-2.17949	8176360
PTC w/ HT vs. TN ∩ PTC w/o HT vs. TN ∩ mPTC vs. TN	224	CDH1	cadherin 1, type 1, E-cadherin (epithelial)			0.00864183	2.09971	0.00238682	2.49469	0.00265339	2.46703	7996837
PTC w/ HT vs. TN ∩ PTC w/o HT vs. TN ∩ mPTC vs. TN	224	CELSR2	cadherin, EGF LAG seven-pass G-type receptor 2			0.00052036	2.27451	3.68278e-05	2.90527	0.00149769	2.1644	7903632
PTC w/ HT vs. TN ∩ PTC w/o HT vs. TN ∩ mPTC vs. TN	224	CHCHD2P6	coiled-coil-helix-coiled-coil-helix domain containing 2 pseudogene 6			0.00172495	-2.0119	0.000450166	-2.30556	0.0018964	-2.05973	7898209
PTC w/ HT vs. TN ∩ PTC w/o HT vs. TN ∩ mPTC vs. TN	224	CHID1	chitinase domain containing 1			3.6368e-06	2.57844	1.1224e-05	2.50953	0.00014884	2.13958	7945579
PTC w/ HT vs. TN ∩ PTC w/o HT vs. TN ∩ mPTC vs. TN	224	CHURC1-FNTB	CHURC1-FNTB readthrough			0.000380874	2.02353	9.75698e-05	2.28354	9.23463e-05	2.29173	7975121
PTC w/ HT vs. TN ∩ PTC w/o HT vs. TN ∩ mPTC vs. TN	224	CLDN16	claudin 16			1.82981e-07	40.7424	1.66278e-07	49.0088	0.000756174	8.7364	8084788
PTC w/ HT vs. TN ∩ PTC w/o HT vs. TN ∩ mPTC vs. TN	224	CLEC4E	C-type lectin domain family 4, member E			0.000590688	-3.03768	0.000182625	-3.62688	0.0051365	-2.49278	7960900
PTC w/ HT vs. TN ∩ PTC w/o HT vs. TN ∩ mPTC vs. TN	224	COL8A1	collagen, type VIII, alpha 1			4.23289e-07	4.81504	5.65161e-08	6.21895	0.00122639	2.49957	8081235
PTC w/ HT vs. TN ∩ PTC w/o HT vs. TN ∩ mPTC vs. TN	224	CRTC1	CREB regulated transcription coactivator 1			5.78176e-05	2.67336	3.27912e-06	3.48403	0.000664842	2.30468	8027053
PTC w/ HT vs. TN ∩ PTC w/o HT vs. TN ∩ mPTC vs. TN	224	CTNNA3	catenin (cadherin-associated protein), alpha 3			7.23522e-06	-2.15583	1.66923e-05	-2.13585	1.09188e-05	-2.18351	7933904
PTC w/ HT vs. TN ∩ PTC w/o HT vs. TN ∩ mPTC vs. TN	224	DCUN1D5	DCN1, defective in cullin neddylation 1, domain containing 5			1.49948e-05	-2.52144	0.000109055	-2.30478	0.000762284	-2.02098	7951325
PTC w/ HT vs. TN ∩ PTC w/o HT vs. TN ∩ mPTC vs. TN	224	DDAH1	dimethylarginine dimethylaminohydrolase 1			0.000311992	2.91342	7.94435e-05	3.49213	0.00014781	3.28765	7917347
PTC w/ HT vs. TN ∩ PTC w/o HT vs. TN ∩ mPTC vs. TN	224	DDR1	discoidin domain receptor tyrosine kinase 1			2.78633e-05	2.85453	5.32529e-06	3.40196	0.000236505	2.52798	8117900
PTC w/ HT vs. TN ∩ PTC w/o HT vs. TN ∩ mPTC vs. TN	224	DDX21	DEAD (Asp-Glu-Ala-Asp) box helicase 21			0.00223456	-2.24968	0.00308088	-2.26073	0.00491704	-2.15877	7927936
PTC w/ HT vs. TN ∩ PTC w/o HT vs. TN ∩ mPTC vs. TN	224	DHX15	DEAH (Asp-Glu-Ala-His) box helicase 15			5.10221e-07	-2.25334	3.87208e-07	-2.36716	2.72473e-07	-2.40728	8099649
PTC w/ HT vs. TN ∩ PTC w/o HT vs. TN ∩ mPTC vs. TN	224	DMAC1	distal membrane arm assembly complex 1			0.000383339	2.6555	0.00202284	2.37097	0.00326856	2.26239	8160036
PTC w/ HT vs. TN ∩ PTC w/o HT vs. TN ∩ mPTC vs. TN	224	DNAJC8	DnaJ (Hsp40) homolog, subfamily C, member 8			0.000203004	-2.1417	0.000808085	-2.01637	0.000737196	-2.02922	7914194
PTC w/ HT vs. TN ∩ PTC w/o HT vs. TN ∩ mPTC vs. TN	224	DOCK6	dedicator of cytokinesis 6			0.00012503	2.5631	9.69323e-05	2.72708	0.00170797	2.16073	8034151
PTC w/ HT vs. TN ∩ PTC w/o HT vs. TN ∩ mPTC vs. TN	224	DUOXA1	dual oxidase maturation factor 1			0.00254061	2.53502	0.000798023	3.00249	0.00268811	2.62529	7988380
PTC w/ HT vs. TN ∩ PTC w/o HT vs. TN ∩ mPTC vs. TN	224	EFEMP2	EGF containing fibulin-like extracellular matrix protein 2			0.000102047	2.51106	0.000290847	2.41409	0.00147332	2.12435	7949503
PTC w/ HT vs. TN ∩ PTC w/o HT vs. TN ∩ mPTC vs. TN	224	EIF5AL1	eukaryotic translation initiation factor 5A-like 1			0.000852873	-2.24385	0.00088549	-2.31863	0.00272937	-2.10564	7928600
PTC w/ HT vs. TN ∩ PTC w/o HT vs. TN ∩ mPTC vs. TN	224	ERLIN1	ER lipid raft associated 1			3.53852e-06	3.12646	7.36376e-06	3.11582	0.000142196	2.50235	7935692
PTC w/ HT vs. TN ∩ PTC w/o HT vs. TN ∩ mPTC vs. TN	224	FBLN1	fibulin 1			0.00308837	-4.62445	0.00692559	-4.22779	0.00417218	-4.67128	8073775
PTC w/ HT vs. TN ∩ PTC w/o HT vs. TN ∩ mPTC vs. TN	224	FGF10	fibroblast growth factor 10			0.000682841	-2.34767	0.00152177	-2.27388	0.00275011	-2.15685	8111993
PTC w/ HT vs. TN ∩ PTC w/o HT vs. TN ∩ mPTC vs. TN	224	FLVCR2	feline leukemia virus subgroup C cellular receptor family member 2			1.57569e-06	3.58961	7.35079e-05	2.80577	0.0003086	2.5013	7975799
PTC w/ HT vs. TN ∩ PTC w/o HT vs. TN ∩ mPTC vs. TN	224	FMO2	flavin containing dimethylaniline monoxygenase 2			0.00118195	-5.55385	0.000187729	-8.37151	0.00469355	-4.6074	7907271
PTC w/ HT vs. TN ∩ PTC w/o HT vs. TN ∩ mPTC vs. TN	224	FOXP4	forkhead box P4			0.000508078	2.2825	0.000106055	2.68103	0.00229504	2.09177	8119444
PTC w/ HT vs. TN ∩ PTC w/o HT vs. TN ∩ mPTC vs. TN	224	FTH1	ferritin, heavy polypeptide 1			1.51758e-07	2.06751	1.47824e-07	2.13764	4.13133e-07	2.05125	7948656
PTC w/ HT vs. TN ∩ PTC w/o HT vs. TN ∩ mPTC vs. TN	224	FTH1P2	ferritin, heavy polypeptide 1 pseudogene 2			0.000716319	2.23126	0.00106033	2.23915	0.000876437	2.27449	7910385
PTC w/ HT vs. TN ∩ PTC w/o HT vs. TN ∩ mPTC vs. TN	224	FTSJ3	FtsJ homolog 3 (E. coli)			0.000102407	-2.22825	0.000100284	-2.31227	0.000129566	-2.27329	8017437
PTC w/ HT vs. TN ∩ PTC w/o HT vs. TN ∩ mPTC vs. TN	224	FUCA1	fucosidase, alpha-L- 1, tissue			0.00010434	2.62027	5.91561e-05	2.86133	0.0019707	2.14896	7913694
PTC w/ HT vs. TN ∩ PTC w/o HT vs. TN ∩ mPTC vs. TN	224	GALM	galactose mutarotase (aldose 1-epimerase)			1.35822e-05	2.34187	0.000126334	2.12589	1.13053e-05	2.45912	8041542
PTC w/ HT vs. TN ∩ PTC w/o HT vs. TN ∩ mPTC vs. TN	224	GALNT12	polypeptide N-acetylgalactosaminyltransferase 12			5.88361e-07	4.88864	1.44668e-06	4.8238	9.36284e-05	3.27878	8156770
PTC w/ HT vs. TN ∩ PTC w/o HT vs. TN ∩ mPTC vs. TN	224	GBAP1	glucosidase, beta, acid pseudogene 1			0.00137144	2.13537	0.0019588	2.14312	0.00196694	2.14237	7920687
PTC w/ HT vs. TN ∩ PTC w/o HT vs. TN ∩ mPTC vs. TN	224	GCNT1	glucosaminyl (N-acetyl) transferase 1, core 2			0.00690274	2.51477	0.00763848	2.5848	0.0020888	3.05787	8155930
PTC w/ HT vs. TN ∩ PTC w/o HT vs. TN ∩ mPTC vs. TN	224	GNE	glucosamine (UDP-N-acetyl)-2-epimerase/N-acetylmannosamine kinase			1.7583e-06	-2.44034	5.10208e-07	-2.72082	5.50688e-05	-2.09796	8161174
PTC w/ HT vs. TN ∩ PTC w/o HT vs. TN ∩ mPTC vs. TN	224	GNL3	guanine nucleotide binding protein-like 3 (nucleolar)			0.000128717	-2.28192	8.53651e-05	-2.43576	5.37702e-05	-2.51498	8080419
PTC w/ HT vs. TN ∩ PTC w/o HT vs. TN ∩ mPTC vs. TN	224	GPATCH4	G patch domain containing 4			0.000229358	-2.42213	0.00199821	-2.11377	0.000490829	-2.37116	7921076
PTC w/ HT vs. TN ∩ PTC w/o HT vs. TN ∩ mPTC vs. TN	224	GRINA	glutamate ionotropic receptor NMDA type subunit associated protein 1			7.97531e-06	2.33976	4.95993e-06	2.49768	2.69433e-05	2.26444	8148694
PTC w/ HT vs. TN ∩ PTC w/o HT vs. TN ∩ mPTC vs. TN	224	H2BC18	H2B clustered histone 18			0.00139697	2.50027	0.00446551	2.30785	0.00208696	2.49939	7919606
PTC w/ HT vs. TN ∩ PTC w/o HT vs. TN ∩ mPTC vs. TN	224	HBEGF	heparin-binding EGF-like growth factor			0.00118146	4.87541	0.000574775	5.91274	0.0025037	4.59042	8114572
PTC w/ HT vs. TN ∩ PTC w/o HT vs. TN ∩ mPTC vs. TN	224	HCG4	HLA complex group 4 (non-protein coding)			0.00188327	-2.30443	0.000810216	-2.59179	0.00442852	-2.19858	8124689
PTC w/ HT vs. TN ∩ PTC w/o HT vs. TN ∩ mPTC vs. TN	224	HIP1	huntingtin interacting protein 1			2.45077e-06	3.3036	1.32088e-05	3.06701	0.00179301	2.09712	8140319
PTC w/ HT vs. TN ∩ PTC w/o HT vs. TN ∩ mPTC vs. TN	224	HLCS	holocarboxylase synthetase			9.31446e-07	2.33035	1.60619e-05	2.09456	1.14774e-05	2.13043	8070239
PTC w/ HT vs. TN ∩ PTC w/o HT vs. TN ∩ mPTC vs. TN	224	HNRNPM	heterogeneous nuclear ribonucleoprotein M			0.000494411	-2.18115	0.00088225	-2.16044	0.000984724	-2.14223	8025429
PTC w/ HT vs. TN ∩ PTC w/o HT vs. TN ∩ mPTC vs. TN	224	HNRNPR	heterogeneous nuclear ribonucleoprotein R			0.000143663	-2.25361	0.000512644	-2.13718	0.000307014	-2.21594	7913571
PTC w/ HT vs. TN ∩ PTC w/o HT vs. TN ∩ mPTC vs. TN	224	HYDIN	HYDIN, axonemal central pair apparatus protein			0.000189272	2.95994	6.09773e-05	3.45713	0.000717172	2.73208	8002470
PTC w/ HT vs. TN ∩ PTC w/o HT vs. TN ∩ mPTC vs. TN	224	HYI	hydroxypyruvate isomerase (putative)			0.000107081	2.3173	2.6456e-05	2.6506	0.00103106	2.04745	7915529
PTC w/ HT vs. TN ∩ PTC w/o HT vs. TN ∩ mPTC vs. TN	224	IKZF4	IKAROS family zinc finger 4 (Eos)			0.000132917	2.29436	0.00013482	2.37828	0.00113272	2.04133	7956105
PTC w/ HT vs. TN ∩ PTC w/o HT vs. TN ∩ mPTC vs. TN	224	ILDR1	immunoglobulin-like domain containing receptor 1			1.54194e-05	2.60542	4.58192e-05	2.52388	8.1139e-05	2.42682	8089970
PTC w/ HT vs. TN ∩ PTC w/o HT vs. TN ∩ mPTC vs. TN	224	ISY1	ISY1 splicing factor homolog (S. cerevisiae)			0.00191423	-2.15949	0.00171882	-2.25627	0.00247871	-2.18342	8090533
PTC w/ HT vs. TN ∩ PTC w/o HT vs. TN ∩ mPTC vs. TN	224	JMJD6	jumonji domain containing 6			6.1525e-05	-2.08281	7.50236e-05	-2.12722	9.78118e-05	-2.09461	8018793
PTC w/ HT vs. TN ∩ PTC w/o HT vs. TN ∩ mPTC vs. TN	224	LAMC2	laminin, gamma 2			1.20066e-05	3.74138	1.60198e-05	3.86319	0.000681698	2.71737	7908072
PTC w/ HT vs. TN ∩ PTC w/o HT vs. TN ∩ mPTC vs. TN	224	LCN12	lipocalin 12			0.000845557	3.68495	0.000121047	5.05163	0.00451881	3.09181	8159501
PTC w/ HT vs. TN ∩ PTC w/o HT vs. TN ∩ mPTC vs. TN	224	LDHB	lactate dehydrogenase B			0.00109841	-2.23663	0.000413898	-2.51932	0.00213817	-2.18706	7961693
PTC w/ HT vs. TN ∩ PTC w/o HT vs. TN ∩ mPTC vs. TN	224	LINC00909	long intergenic non-protein coding RNA 909			2.20853e-07	-2.93349	8.0273e-07	-2.84673	4.65133e-06	-2.56356	8023868
PTC w/ HT vs. TN ∩ PTC w/o HT vs. TN ∩ mPTC vs. TN	224	LMNA	lamin A			0.00135521	2.61052	0.000637902	2.94817	0.00454105	2.38933	7906085
PTC w/ HT vs. TN ∩ PTC w/o HT vs. TN ∩ mPTC vs. TN	224	LRMDA	leucine rich melanocyte differentiation associated			0.000126833	2.19411	0.000508037	2.0703	0.000708931	2.02377	7928534
PTC w/ HT vs. TN ∩ PTC w/o HT vs. TN ∩ mPTC vs. TN	224	LTV1	LTV1 ribosome biogenesis factor			0.000318371	-2.53094	0.000445826	-2.56215	0.00107498	-2.3723	8122440
PTC w/ HT vs. TN ∩ PTC w/o HT vs. TN ∩ mPTC vs. TN	224	LYAR	Ly1 antibody reactive			0.000268913	-2.64564	0.000268121	-2.76332	0.00102333	-2.45045	8099107
PTC w/ HT vs. TN ∩ PTC w/o HT vs. TN ∩ mPTC vs. TN	224	MAF1	MAF1 homolog (S. cerevisiae)			0.000240921	-2.08809	0.000635997	-2.02213	0.000524401	-2.04858	8148737
PTC w/ HT vs. TN ∩ PTC w/o HT vs. TN ∩ mPTC vs. TN	224	MAP3K11	mitogen-activated protein kinase kinase kinase 11			3.37024e-06	2.62345	3.42717e-06	2.73606	0.000223594	2.10684	7949454
PTC w/ HT vs. TN ∩ PTC w/o HT vs. TN ∩ mPTC vs. TN	224	MED9	mediator complex subunit 9			6.05335e-06	-2.0409	3.34472e-06	-2.16727	3.91366e-06	-2.15105	8005260
PTC w/ HT vs. TN ∩ PTC w/o HT vs. TN ∩ mPTC vs. TN	224	METTL7B	methyltransferase like 7B			1.58691e-08	9.59448	1.82218e-09	13.6899	0.0033131	2.70117	7956009
PTC w/ HT vs. TN ∩ PTC w/o HT vs. TN ∩ mPTC vs. TN	224	MFSD3	major facilitator superfamily domain containing 3			0.0020916	2.21976	0.00306433	2.21833	0.00118625	2.42424	8148917
PTC w/ HT vs. TN ∩ PTC w/o HT vs. TN ∩ mPTC vs. TN	224	MFSD6	major facilitator superfamily domain containing 6			8.94705e-05	2.08616	1.63533e-05	2.38583	3.14468e-05	2.29469	8047078
PTC w/ HT vs. TN ∩ PTC w/o HT vs. TN ∩ mPTC vs. TN	224	MGST1	microsomal glutathione S-transferase 1			0.0013211	2.84063	0.000223755	3.63187	0.00144591	2.94485	7954196
PTC w/ HT vs. TN ∩ PTC w/o HT vs. TN ∩ mPTC vs. TN	224	MINDY3	MINDY lysine 48 deubiquitinase 3			1.40534e-06	-2.53642	2.18373e-05	-2.26065	3.80476e-05	-2.19016	7932285
PTC w/ HT vs. TN ∩ PTC w/o HT vs. TN ∩ mPTC vs. TN	224	MKRN4P	makorin ring finger protein 4, pseudogene			1.27427e-05	-2.21776	1.64073e-05	-2.26543	1.81741e-05	-2.2525	8166819
PTC w/ HT vs. TN ∩ PTC w/o HT vs. TN ∩ mPTC vs. TN	224	MMADHC	metabolism of cobalamin associated D			5.54535e-05	-2.38008	4.26003e-05	-2.51838	0.000852252	-2.04692	8055672
PTC w/ HT vs. TN ∩ PTC w/o HT vs. TN ∩ mPTC vs. TN	224	MPHOSPH10	M-phase phosphoprotein 10 (U3 small nucleolar ribonucleoprote			0.000257352	-2.45689	0.0011715	-2.25591	0.000803745	-2.32833	8042588
PTC w/ HT vs. TN ∩ PTC w/o HT vs. TN ∩ mPTC vs. TN	224	MROH1	maestro heat-like repeat family member 1			0.00166981	2.18634	0.00214342	2.21374	0.00188016	2.23989	8148808
PTC w/ HT vs. TN ∩ PTC w/o HT vs. TN ∩ mPTC vs. TN	224	MSANTD4	Myb/SANT DNA binding domain containing 4 with coiled-coils			4.04484e-05	-2.72043	0.000373521	-2.39452	0.000560889	-2.31877	7951422
PTC w/ HT vs. TN ∩ PTC w/o HT vs. TN ∩ mPTC vs. TN	224	MXRA5	matrix-remodelling associated 5			1.06368e-05	4.35125	0.000914537	2.92584	0.00176521	2.72375	8171172
PTC w/ HT vs. TN ∩ PTC w/o HT vs. TN ∩ mPTC vs. TN	224	MXRA7	matrix-remodelling associated 7			0.00426615	2.03947	0.00197164	2.26102	0.00563195	2.05041	8018786
PTC w/ HT vs. TN ∩ PTC w/o HT vs. TN ∩ mPTC vs. TN	224	NAALADL2	N-acetylated alpha-linked acidic dipeptidase-like 2			2.49194e-05	2.82704	9.28995e-05	2.67588	4.16715e-05	2.8463	8083978
PTC w/ HT vs. TN ∩ PTC w/o HT vs. TN ∩ mPTC vs. TN	224	NAV1	neuron navigator 1			0.000560049	2.24135	7.61602e-06	3.23901	0.00305723	2.02257	7908694
PTC w/ HT vs. TN ∩ PTC w/o HT vs. TN ∩ mPTC vs. TN	224	NAV2	neuron navigator 2			4.80349e-06	3.55592	9.2694e-07	4.32031	0.00134051	2.32976	7938834
PTC w/ HT vs. TN ∩ PTC w/o HT vs. TN ∩ mPTC vs. TN	224	NCDN	neurochondrin			7.39424e-05	2.33112	3.04817e-06	3.00287	0.000651272	2.08272	7899990
PTC w/ HT vs. TN ∩ PTC w/o HT vs. TN ∩ mPTC vs. TN	224	NDST1	N-deacetylase and N-sulfotransferase 1			0.000404308	2.25957	6.09947e-05	2.7065	2.14676e-05	2.92743	8109283
PTC w/ HT vs. TN ∩ PTC w/o HT vs. TN ∩ mPTC vs. TN	224	NRCAM	neuronal cell adhesion molecule			2.05392e-06	4.86416	3.08228e-07	6.31037	0.00586882	2.31656	8142270
PTC w/ HT vs. TN ∩ PTC w/o HT vs. TN ∩ mPTC vs. TN	224	NUP107	nucleoporin 107kDa			0.00111291	-2.01819	0.000180154	-2.3818	0.000638576	-2.17068	7956949
PTC w/ HT vs. TN ∩ PTC w/o HT vs. TN ∩ mPTC vs. TN	224	OSBPL6	oxysterol binding protein-like 6			0.00107955	-2.52998	0.00134618	-2.57916	0.00520783	-2.24426	8046646
PTC w/ HT vs. TN ∩ PTC w/o HT vs. TN ∩ mPTC vs. TN	224	PBX3	pre-B-cell leukemia homeobox 3			0.00112649	3.38706	0.000175642	4.53962	0.00147149	3.45199	8157890
PTC w/ HT vs. TN ∩ PTC w/o HT vs. TN ∩ mPTC vs. TN	224	PCYOX1	prenylcysteine oxidase 1			0.00444658	2.42011	0.00307692	2.62754	0.00180528	2.79275	8042519
PTC w/ HT vs. TN ∩ PTC w/o HT vs. TN ∩ mPTC vs. TN	224	PDGFRA	platelet-derived growth factor receptor, alpha polypeptide			0.00790627	-3.74402	0.00393196	-4.54089	0.00654218	-4.11969	8095080
PTC w/ HT vs. TN ∩ PTC w/o HT vs. TN ∩ mPTC vs. TN	224	PDP1	pyruvate dehyrogenase phosphatase catalytic subunit 1			3.14909e-05	2.81486	2.27355e-06	3.61355	0.00260781	2.06942	8147344
PTC w/ HT vs. TN ∩ PTC w/o HT vs. TN ∩ mPTC vs. TN	224	PFKP	phosphofructokinase, platelet			0.000108621	2.49044	0.000446237	2.32719	0.00106408	2.17368	7925876
PTC w/ HT vs. TN ∩ PTC w/o HT vs. TN ∩ mPTC vs. TN	224	PGAP3	post-GPI attachment to proteins 3			0.0049095	2.04968	0.00190762	2.31528	0.00453353	2.13258	8014871
PTC w/ HT vs. TN ∩ PTC w/o HT vs. TN ∩ mPTC vs. TN	224	PIGT	phosphatidylinositol glycan anchor biosynthesis, class T			3.49148e-06	2.24747	1.41631e-06	2.44305	3.25445e-06	2.33748	8062981
PTC w/ HT vs. TN ∩ PTC w/o HT vs. TN ∩ mPTC vs. TN	224	PIGU	phosphatidylinositol glycan anchor biosynthesis, class U			0.000167796	2.00622	0.000222476	2.0343	0.000207962	2.04263	8065762
PTC w/ HT vs. TN ∩ PTC w/o HT vs. TN ∩ mPTC vs. TN	224	PLD3	phospholipase D family, member 3			4.18621e-07	2.6232	1.45592e-06	2.55451	0.000108843	2.01301	8028791
PTC w/ HT vs. TN ∩ PTC w/o HT vs. TN ∩ mPTC vs. TN	224	PLPP3	phospholipid phosphatase 3			0.00342215	2.25764	0.00168328	2.51671	0.00546834	2.22869	7916493
PTC w/ HT vs. TN ∩ PTC w/o HT vs. TN ∩ mPTC vs. TN	224	PLXNA3	plexin A3			1.5949e-07	3.3859	4.18641e-08	3.91756	0.000605953	2.06093	8170921
PTC w/ HT vs. TN ∩ PTC w/o HT vs. TN ∩ mPTC vs. TN	224	PLXND1	plexin D1			7.7763e-09	3.54498	5.77491e-07	2.88007	1.43703e-06	2.72808	8090591
PTC w/ HT vs. TN ∩ PTC w/o HT vs. TN ∩ mPTC vs. TN	224	POMK	protein-O-mannose kinase			0.000453174	2.19425	0.000299192	2.34444	0.000376922	2.3041	8146278
PTC w/ HT vs. TN ∩ PTC w/o HT vs. TN ∩ mPTC vs. TN	224	PPIAP24	peptidylprolyl isomerase A pseudogene 24			0.000389288	-2.03426	0.000150443	-2.23675	9.84993e-05	-2.30008	7972733
PTC w/ HT vs. TN ∩ PTC w/o HT vs. TN ∩ mPTC vs. TN	224	PPIP5K1	diphosphoinositol pentakisphosphate kinase 1			1.18121e-05	2.51485	7.24685e-06	2.70396	0.000200809	2.17998	7988124
PTC w/ HT vs. TN ∩ PTC w/o HT vs. TN ∩ mPTC vs. TN	224	PPP1R7	protein phosphatase 1, regulatory subunit 7			7.292e-06	2.36817	9.75245e-06	2.4193	0.000245594	2.00116	8049784
PTC w/ HT vs. TN ∩ PTC w/o HT vs. TN ∩ mPTC vs. TN	224	PPP3CC	protein phosphatase 3, catalytic subunit, gamma isozyme			1.93255e-05	-2.47778	1.18116e-05	-2.6645	0.000462213	-2.08894	8145136
PTC w/ HT vs. TN ∩ PTC w/o HT vs. TN ∩ mPTC vs. TN	224	PRKCD	protein kinase C, delta			0.000107058	2.32447	0.000174726	2.33163	0.000501386	2.16311	8080487
PTC w/ HT vs. TN ∩ PTC w/o HT vs. TN ∩ mPTC vs. TN	224	PROM2	prominin 2			3.15284e-05	2.92848	9.42228e-05	2.81145	1.84521e-05	3.20718	8043522
PTC w/ HT vs. TN ∩ PTC w/o HT vs. TN ∩ mPTC vs. TN	224	PRSS8	protease, serine, 8			0.00357975	3.45379	0.00282755	3.78812	0.00282229	3.78923	8001007
PTC w/ HT vs. TN ∩ PTC w/o HT vs. TN ∩ mPTC vs. TN	224	PSD3	pleckstrin and Sec7 domain containing 3			3.70747e-07	8.7227	2.25698e-07	10.2214	0.00674012	2.78084	8149551
PTC w/ HT vs. TN ∩ PTC w/o HT vs. TN ∩ mPTC vs. TN	224	PTGFR	prostaglandin F receptor (FP)			2.48138e-05	-2.10242	7.47352e-05	-2.04539	2.67987e-05	-2.16391	7902527
PTC w/ HT vs. TN ∩ PTC w/o HT vs. TN ∩ mPTC vs. TN	224	RAB11FIP1	RAB11 family interacting protein 1 (class I)			0.000186391	2.67706	2.40748e-05	3.33021	0.000690465	2.49482	8150225
PTC w/ HT vs. TN ∩ PTC w/o HT vs. TN ∩ mPTC vs. TN	224	RAB15	RAB15, member RAS oncogene family			2.57884e-05	2.44976	1.38367e-06	3.09419	0.000519446	2.08392	7979663
PTC w/ HT vs. TN ∩ PTC w/o HT vs. TN ∩ mPTC vs. TN	224	RADX	RPA1 related single stranded DNA binding protein, X-linked			2.99681e-07	-2.81251	3.06959e-08	-3.37613	5.4682e-06	-2.48511	8169158
PTC w/ HT vs. TN ∩ PTC w/o HT vs. TN ∩ mPTC vs. TN	224	RAI1	retinoic acid induced 1			8.66385e-07	2.63188	1.86496e-06	2.62808	0.000127895	2.05874	8005267
PTC w/ HT vs. TN ∩ PTC w/o HT vs. TN ∩ mPTC vs. TN	224	RBMS1	RNA binding motif, single stranded interacting protein 1			8.56698e-05	2.2363	0.000127234	2.25834	0.000435325	2.08106	8056206
PTC w/ HT vs. TN ∩ PTC w/o HT vs. TN ∩ mPTC vs. TN	224	REEP3	receptor accessory protein 3			0.004807	2.04609	0.001843	2.31264	0.00534243	2.09077	7927786
PTC w/ HT vs. TN ∩ PTC w/o HT vs. TN ∩ mPTC vs. TN	224	RF00019_ENSG00000206858	RF00019 ENSG00000206858			0.00267069	2.30669	0.000406921	2.88372	0.00368161	2.31628	7938420
PTC w/ HT vs. TN ∩ PTC w/o HT vs. TN ∩ mPTC vs. TN	224	RF00019_ENSG00000200325	RF00019 ENSG00000200325			1.20496e-06	2.58418	2.54552e-08	3.38699	1.83679e-05	2.30362	8065550
PTC w/ HT vs. TN ∩ PTC w/o HT vs. TN ∩ mPTC vs. TN	224	RF00019_ENSG00000206663	RF00019 ENSG00000206663			0.00285059	2.59223	0.00146373	2.92189	0.00171061	2.87	8171723
PTC w/ HT vs. TN ∩ PTC w/o HT vs. TN ∩ mPTC vs. TN	224	RF00019_ENSG00000206813	RF00019 ENSG00000206813			0.000197149	3.84114	0.00188093	3.10082	0.0043446	2.78657	8073511
PTC w/ HT vs. TN ∩ PTC w/o HT vs. TN ∩ mPTC vs. TN	224	RF00019_ENSG00000252742	RF00019 ENSG00000252742			0.000571467	3.48915	2.44606e-05	5.39167	0.00227645	3.09874	8055135
PTC w/ HT vs. TN ∩ PTC w/o HT vs. TN ∩ mPTC vs. TN	224	RHOBTB2	Rho-related BTB domain containing 2			9.21075e-05	2.23072	6.09343e-05	2.37528	0.000378482	2.1047	8145227
PTC w/ HT vs. TN ∩ PTC w/o HT vs. TN ∩ mPTC vs. TN	224	RN7SL147P	RNA, 7SL, cytoplasmic 147, pseudogene			0.00444875	-4.21654	0.00332679	-4.75067	0.00274733	-4.92483	8085358
PTC w/ HT vs. TN ∩ PTC w/o HT vs. TN ∩ mPTC vs. TN	224	RN7SL408P	RNA, 7SL, cytoplasmic 408, pseudogene			0.00373342	-2.1986	0.0045937	-2.22922	0.00219856	-2.4015	8122194
PTC w/ HT vs. TN ∩ PTC w/o HT vs. TN ∩ mPTC vs. TN	224	RN7SL480P	RNA, 7SL, cytoplasmic 480, pseudogene			0.00117733	-3.80625	0.001299	-3.98212	0.00410605	-3.35659	7905127
PTC w/ HT vs. TN ∩ PTC w/o HT vs. TN ∩ mPTC vs. TN	224	RN7SL526P	RNA, 7SL, cytoplasmic 526, pseudogene			0.00222229	-5.44248	0.00148971	-6.35617	0.00222502	-5.86689	8031867
PTC w/ HT vs. TN ∩ PTC w/o HT vs. TN ∩ mPTC vs. TN	224	RN7SL546P	RNA, 7SL, cytoplasmic 546, pseudogene			0.0033063	-2.86128	0.00601668	-2.76551	0.0059779	-2.76796	7981383
PTC w/ HT vs. TN ∩ PTC w/o HT vs. TN ∩ mPTC vs. TN	224	RN7SL549P	RNA, 7SL, cytoplasmic 549, pseudogene			0.000336442	-2.13256	0.000378831	-2.1872	0.00108341	-2.02877	8141659
PTC w/ HT vs. TN ∩ PTC w/o HT vs. TN ∩ mPTC vs. TN	224	RN7SL615P	RNA, 7SL, cytoplasmic 615, pseudogene			0.000225236	-2.39214	0.000446573	-2.35693	0.00153716	-2.13465	8066292
PTC w/ HT vs. TN ∩ PTC w/o HT vs. TN ∩ mPTC vs. TN	224	RN7SL727P	RNA, 7SL, cytoplasmic 727, pseudogene			6.55578e-05	-2.27313	7.55061e-05	-2.33598	0.000180082	-2.20624	8170235
PTC w/ HT vs. TN ∩ PTC w/o HT vs. TN ∩ mPTC vs. TN	224	RN7SL818P	RNA, 7SL, cytoplasmic 818, pseudogene			0.00380835	-2.20677	0.00204335	-2.43441	0.00147621	-2.51425	8176921
PTC w/ HT vs. TN ∩ PTC w/o HT vs. TN ∩ mPTC vs. TN	224	RNA5SP382	RNA, 5S ribosomal pseudogene 382			0.0046491	-2.59546	0.00742529	-2.54848	0.000650275	-3.44869	7973054
PTC w/ HT vs. TN ∩ PTC w/o HT vs. TN ∩ mPTC vs. TN	224	RNA5SP403	RNA, 5S ribosomal pseudogene 403			0.00426188	-4.45506	0.000672499	-6.76456	0.00297965	-5.10657	7999362
PTC w/ HT vs. TN ∩ PTC w/o HT vs. TN ∩ mPTC vs. TN	224	RNU6-728P	RNA, U6 small nuclear 728, pseudogene			0.00028992	3.03617	0.000370321	3.11123	0.00254915	2.54128	7931079
PTC w/ HT vs. TN ∩ PTC w/o HT vs. TN ∩ mPTC vs. TN	224	RNU6-888P	RNA, U6 small nuclear 888, pseudogene			0.000601535	-4.14034	0.00519978	-3.21597	0.00690663	-3.07812	8114363
PTC w/ HT vs. TN ∩ PTC w/o HT vs. TN ∩ mPTC vs. TN	224	ROMO1	reactive oxygen species modulator 1			0.00209986	2.07866	0.000634361	2.37573	0.00113445	2.26304	8062206
PTC w/ HT vs. TN ∩ PTC w/o HT vs. TN ∩ mPTC vs. TN	224	RPL21P11	ribosomal protein L21 pseudogene 11			0.000804657	-4.07404	0.000620775	-4.50208	0.00104419	-4.17543	7980718
PTC w/ HT vs. TN ∩ PTC w/o HT vs. TN ∩ mPTC vs. TN	224	RPL21P93	ribosomal protein L21 pseudogene 93			0.00129397	-2.92665	0.00189966	-2.93307	0.000307686	-3.6241	7932794
PTC w/ HT vs. TN ∩ PTC w/o HT vs. TN ∩ mPTC vs. TN	224	RPL7AP8	ribosomal protein L7a pseudogene 8			5.16603e-05	-2.07901	5.31794e-05	-2.14423	4.20462e-06	-2.47703	8154388
PTC w/ HT vs. TN ∩ PTC w/o HT vs. TN ∩ mPTC vs. TN	224	RPS16	ribosomal protein S16			2.61142e-05	-2.12869	5.53503e-05	-2.11077	4.76643e-05	-2.12854	8036737
PTC w/ HT vs. TN ∩ PTC w/o HT vs. TN ∩ mPTC vs. TN	224	RSBN1L	round spermatid basic protein 1-like			3.43171e-05	-2.33694	4.3408e-05	-2.39053	0.000253754	-2.13234	8133709
PTC w/ HT vs. TN ∩ PTC w/o HT vs. TN ∩ mPTC vs. TN	224	RSPO3	R-spondin 3			0.000428822	-3.19534	0.00460796	-2.56003	0.00347993	-2.64756	8121916
PTC w/ HT vs. TN ∩ PTC w/o HT vs. TN ∩ mPTC vs. TN	224	SAR1B	secretion associated, Ras related GTPase 1B			0.00220773	-2.07935	0.000523974	-2.42671	0.00378182	-2.04898	8114193
PTC w/ HT vs. TN ∩ PTC w/o HT vs. TN ∩ mPTC vs. TN	224	SCARNA9	small Cajal body-specific RNA 9			0.00148888	-5.35594	0.0068276	-4.29543	0.00462381	-4.64197	7943158
PTC w/ HT vs. TN ∩ PTC w/o HT vs. TN ∩ mPTC vs. TN	224	SCEL	sciellin			1.56835e-11	22.2461	1.03672e-11	26.999	0.00195002	2.89934	7969493
PTC w/ HT vs. TN ∩ PTC w/o HT vs. TN ∩ mPTC vs. TN	224	SCX	scleraxis basic helix-loop-helix transcription factor			0.000236873	4.45096	0.0045467	3.15266	0.00221802	3.49719	8148796
PTC w/ HT vs. TN ∩ PTC w/o HT vs. TN ∩ mPTC vs. TN	224	SDAD1	SDA1 domain containing 1			0.00213123	-2.06868	0.00222999	-2.12834	0.00260944	-2.09971	8101099
PTC w/ HT vs. TN ∩ PTC w/o HT vs. TN ∩ mPTC vs. TN	224	SDC3	syndecan 3			9.51782e-06	3.10615	6.58363e-06	3.36213	0.00114322	2.23213	7914282
PTC w/ HT vs. TN ∩ PTC w/o HT vs. TN ∩ mPTC vs. TN	224	SDHC	succinate dehydrogenase complex subunit C			0.00161067	2.16671	0.00284572	2.13237	0.00031516	2.57802	8011212
PTC w/ HT vs. TN ∩ PTC w/o HT vs. TN ∩ mPTC vs. TN	224	SELENON	selenoprotein N			0.000113309	2.13895	0.000166808	2.15871	0.00013363	2.18942	7899043
PTC w/ HT vs. TN ∩ PTC w/o HT vs. TN ∩ mPTC vs. TN	224	SERPINA3	serpin family A member 3			0.00139557	-4.16707	0.000443348	-5.30787	0.000128916	-6.40145	7976496
PTC w/ HT vs. TN ∩ PTC w/o HT vs. TN ∩ mPTC vs. TN	224	SGSH	N-sulfoglucosamine sulfohydrolase			0.000126245	2.45059	0.000125475	2.55141	0.000719777	2.23146	8019061
PTC w/ HT vs. TN ∩ PTC w/o HT vs. TN ∩ mPTC vs. TN	224	SHE	Src homology 2 domain containing E			0.000184468	2.63538	1.9386e-05	3.32299	0.000823938	2.41923	7920506
PTC w/ HT vs. TN ∩ PTC w/o HT vs. TN ∩ mPTC vs. TN	224	SLC22A18	solute carrier family 22 member 18			3.85339e-05	2.92783	0.000270698	2.6143	0.00300362	2.12416	7937852
PTC w/ HT vs. TN ∩ PTC w/o HT vs. TN ∩ mPTC vs. TN	224	SLC39A13	solute carrier family 39 (zinc transporter), member 13			0.000367109	2.05794	0.000770808	2.01992	0.000714636	2.03049	7939805
PTC w/ HT vs. TN ∩ PTC w/o HT vs. TN ∩ mPTC vs. TN	224	SLC44A2	solute carrier family 44 (choline transporter), member 2			0.000341557	2.15651	0.000318553	2.24265	0.000342731	2.23093	8025672
PTC w/ HT vs. TN ∩ PTC w/o HT vs. TN ∩ mPTC vs. TN	224	SLCO5A1	solute carrier organic anion transporter family, member 5A1			0.00395158	-2.63173	0.000835659	-3.32226	0.00236629	-2.92889	8151223
PTC w/ HT vs. TN ∩ PTC w/o HT vs. TN ∩ mPTC vs. TN	224	SNRPD3	small nuclear ribonucleoprotein D3 polypeptide 18kDa			0.000846177	-2.99379	0.0022701	-2.80455	0.00439059	-2.59231	8071920
PTC w/ HT vs. TN ∩ PTC w/o HT vs. TN ∩ mPTC vs. TN	224	SNW1	SNW domain containing 1			8.91811e-05	-2.10326	7.9732e-05	-2.18879	0.000132199	-2.12246	7980463
PTC w/ HT vs. TN ∩ PTC w/o HT vs. TN ∩ mPTC vs. TN	224	SPANXA2-OT1	SPANXA2 overlapping transcript 1			0.000572181	-2.00498	0.000551537	-2.0732	0.000467112	-2.09696	8175537
PTC w/ HT vs. TN ∩ PTC w/o HT vs. TN ∩ mPTC vs. TN	224	SPARC	secreted protein, acidic, cysteine-rich (osteonectin)			2.77297e-07	2.87571	1.16913e-06	2.76551	1.85327e-06	2.69093	8115327
PTC w/ HT vs. TN ∩ PTC w/o HT vs. TN ∩ mPTC vs. TN	224	SPINT1	serine peptidase inhibitor, Kunitz type 1			1.90295e-08	5.8491	1.33585e-07	5.3136	0.000234357	2.78291	7982829
PTC w/ HT vs. TN ∩ PTC w/o HT vs. TN ∩ mPTC vs. TN	224	SPOP	speckle-type POZ protein			0.000120283	-2.34742	0.000187723	-2.36144	0.00158027	-2.01824	8016562
PTC w/ HT vs. TN ∩ PTC w/o HT vs. TN ∩ mPTC vs. TN	224	SPRY4	sprouty homolog 4 (Drosophila)			0.00029245	3.23066	0.0007739	3.06209	0.00135454	2.87789	8114797
PTC w/ HT vs. TN ∩ PTC w/o HT vs. TN ∩ mPTC vs. TN	224	ST14	suppression of tumorigenicity 14 (colon carcinoma)			2.83672e-06	3.16342	4.921e-06	3.19728	0.000966826	2.15662	7945204
PTC w/ HT vs. TN ∩ PTC w/o HT vs. TN ∩ mPTC vs. TN	224	ST3GAL1	ST3 beta-galactoside alpha-2,3-sialyltransferase 1			0.000899777	2.39068	0.000396594	2.67572	0.000208564	2.83283	8153021
PTC w/ HT vs. TN ∩ PTC w/o HT vs. TN ∩ mPTC vs. TN	224	ST5	suppression of tumorigenicity 5			2.46429e-05	2.90009	0.00034999	2.46391	0.00078515	2.30698	7946401
PTC w/ HT vs. TN ∩ PTC w/o HT vs. TN ∩ mPTC vs. TN	224	STAG1	stromal antigen 1			0.000167371	-2.47982	0.000759061	-2.28863	0.00343794	-2.01846	8090898
PTC w/ HT vs. TN ∩ PTC w/o HT vs. TN ∩ mPTC vs. TN	224	TAC1	tachykinin, precursor 1			1.68513e-05	-2.28846	3.47111e-05	-2.27456	0.000179454	-2.06152	8134420
PTC w/ HT vs. TN ∩ PTC w/o HT vs. TN ∩ mPTC vs. TN	224	TBC1D22B	TBC1 domain family, member 22B			2.11147e-06	2.82404	7.9249e-06	2.71315	4.71124e-05	2.41567	8119169
PTC w/ HT vs. TN ∩ PTC w/o HT vs. TN ∩ mPTC vs. TN	224	TCEAL2	transcription elongation factor A (SII)-like 2			3.44789e-05	-5.20618	9.23518e-05	-4.95308	0.00096398	-3.66885	8168892
PTC w/ HT vs. TN ∩ PTC w/o HT vs. TN ∩ mPTC vs. TN	224	TIAM1	T-cell lymphoma invasion and metastasis 1			2.48557e-05	6.57845	4.41879e-06	9.08894	0.00304451	3.58995	8069880
PTC w/ HT vs. TN ∩ PTC w/o HT vs. TN ∩ mPTC vs. TN	224	TMEM141	transmembrane protein 141			0.00153553	3.11941	0.00292853	3.01815	0.00124049	3.37172	8159379
PTC w/ HT vs. TN ∩ PTC w/o HT vs. TN ∩ mPTC vs. TN	224	TMEM14C	transmembrane protein 14C			0.000608079	2.09497	0.000852447	2.11157	0.000202169	2.34571	8116859
PTC w/ HT vs. TN ∩ PTC w/o HT vs. TN ∩ mPTC vs. TN	224	TMEM170A	transmembrane protein 170A			0.0068933	2.31893	0.00411399	2.56087	0.00158719	2.85943	8002878
PTC w/ HT vs. TN ∩ PTC w/o HT vs. TN ∩ mPTC vs. TN	224	TMEM222	transmembrane protein 222			0.000171292	2.41537	0.000225273	2.4597	0.00114193	2.16641	7899310
PTC w/ HT vs. TN ∩ PTC w/o HT vs. TN ∩ mPTC vs. TN	224	TMEM41B	transmembrane protein 41B			0.00389432	2.14099	0.0074995	2.07326	0.00052679	2.67982	7946504
PTC w/ HT vs. TN ∩ PTC w/o HT vs. TN ∩ mPTC vs. TN	224	TMEM94	transmembrane protein 94			0.000100793	2.06647	4.35053e-05	2.2441	5.47804e-05	2.21349	8009796
PTC w/ HT vs. TN ∩ PTC w/o HT vs. TN ∩ mPTC vs. TN	224	TNFAIP1	tumor necrosis factor, alpha-induced protein 1 (endothelial)			0.0003209	2.18738	0.000409832	2.22495	0.000775979	2.12311	8005847
PTC w/ HT vs. TN ∩ PTC w/o HT vs. TN ∩ mPTC vs. TN	224	TNFSF15	tumor necrosis factor (ligand) superfamily, member 15			1.62241e-05	4.18252	1.58022e-05	4.46931	0.00102182	2.89472	8163618
PTC w/ HT vs. TN ∩ PTC w/o HT vs. TN ∩ mPTC vs. TN	224	TPCN1	two pore segment channel 1			0.00183208	2.02936	0.000153572	2.54644	0.0012504	2.16012	7958960
PTC w/ HT vs. TN ∩ PTC w/o HT vs. TN ∩ mPTC vs. TN	224	TREM2	triggering receptor expressed on myeloid cells 2			0.000151079	3.3904	0.00519387	2.43195	0.00173739	2.75396	8126279
PTC w/ HT vs. TN ∩ PTC w/o HT vs. TN ∩ mPTC vs. TN	224	TSPO	translocator protein (18kDa)			4.05559e-05	2.84976	0.000368083	2.497	0.000237803	2.5881	8073612
PTC w/ HT vs. TN ∩ PTC w/o HT vs. TN ∩ mPTC vs. TN	224	TXLNB	taxilin beta			0.000398459	-6.76327	0.000246347	-8.0307	0.0021479	-5.38817	8129924
PTC w/ HT vs. TN ∩ PTC w/o HT vs. TN ∩ mPTC vs. TN	224	UHMK1	U2AF homology motif (UHM) kinase 1			0.0039709	-2.03626	0.00100058	-2.37994	0.00438442	-2.0824	7906852
PTC w/ HT vs. TN ∩ PTC w/o HT vs. TN ∩ mPTC vs. TN	224	UIMC1	ubiquitin interaction motif containing 1			2.17705e-07	-2.11739	4.68444e-07	-2.11964	1.40667e-07	-2.23016	8115978
PTC w/ HT vs. TN ∩ PTC w/o HT vs. TN ∩ mPTC vs. TN	224	ULBP3	UL16 binding protein 3			0.00664223	3.00251	0.00449324	3.35119	0.00544484	3.25277	8130176
PTC w/ HT vs. TN ∩ PTC w/o HT vs. TN ∩ mPTC vs. TN	224	USB1	U6 snRNA biogenesis 1			5.42896e-07	2.73265	2.64675e-07	2.98192	0.000109667	2.09493	7996174
PTC w/ HT vs. TN ∩ PTC w/o HT vs. TN ∩ mPTC vs. TN	224	VPS53	vacuolar protein sorting 53 homolog (S. cerevisiae)			0.000829513	2.04948	0.00024598	2.31283	0.00153193	2.02084	8010918
PTC w/ HT vs. TN ∩ PTC w/o HT vs. TN ∩ mPTC vs. TN	224	WDR34	WD repeat domain 34			2.06524e-05	2.23221	0.000129511	2.07709	0.000239388	2.00263	8164440
PTC w/ HT vs. TN ∩ PTC w/o HT vs. TN ∩ mPTC vs. TN	224	YWHAQ	tyrosine 3-monooxygenase/tryptophan 5-monooxygenase activation protein theta			0.000121467	2.08362	4.48809e-05	2.28843	2.28967e-05	2.38436	8050215
PTC w/ HT vs. TN ∩ PTC w/o HT vs. TN ∩ mPTC vs. TN	224	ZNF135	zinc finger protein 135			3.05186e-05	2.37641	2.74592e-05	2.48661	2.59826e-05	2.49552	8031857
PTC w/ HT vs. TN ∩ PTC w/o HT vs. TN ∩ mPTC vs. TN	224	ZNF322	zinc finger protein 322			0.00164812	-2.26997	0.00128721	-2.4088	0.00272583	-2.24549	8124459
PTC w/ HT vs. TN ∩ PTC w/o HT vs. TN ∩ mPTC vs. TN	224	ZNF454	zinc finger protein 454			0.000385227	2.33366	0.000119243	2.65928	0.00219969	2.10093	8110478
PTC w/ HT vs. TN ∩ PTC w/o HT vs. TN ∩ mPTC vs. TN	224	ZNF701	zinc finger protein 701			3.10358e-05	-2.38411	9.56192e-05	-2.30237	0.00020821	-2.18715	8030950
PTC w/ HT vs. TN	259	ABCA13	ATP-binding cassette, sub-family A (ABC1), member 13			0.00318103	-8.17011					8132743
PTC w/ HT vs. TN	259	ABLIM3	actin binding LIM protein family, member 3			0.00113406	-2.05469					8109093
PTC w/ HT vs. TN	259	AC034236.1_ENSG00000185641	ribosomal protein S25 (RPS25) pseudogene			0.000345655	-2.07674					8113660
PTC w/ HT vs. TN	259	ACADM	acyl-CoA dehydrogenase medium chain			0.00228451	-2.1206					7902367
PTC w/ HT vs. TN	259	ACBD7	acyl-CoA binding domain containing 7			0.00143453	2.57007					7932214
PTC w/ HT vs. TN	259	ACSL5	acyl-CoA synthetase long-chain family member 5			0.00588965	2.58038					7930498
PTC w/ HT vs. TN	259	ACTBL2	actin, beta-like 2			0.00165999	2.10954					8112198
PTC w/ HT vs. TN	259	ADAM12	ADAM metallopeptidase domain 12			0.00794185	2.95954					7936968
PTC w/ HT vs. TN	259	ADGRE2	adhesion G protein-coupled receptor E2			0.00464607	2.41204					8034873
PTC w/ HT vs. TN	259	AGBL1	ATP/GTP binding protein like 1			3.13562e-07	-2.08076					7985741
PTC w/ HT vs. TN	259	AKR1C1	aldo-keto reductase family 1, member C1			0.00509994	-2.05244					7925918
PTC w/ HT vs. TN	259	AL031595.3_ENSG00000280434	AL031595.3 ENSG00000280434			0.007376	12.7375					8073680
PTC w/ HT vs. TN	259	ALOX12P2	arachidonate 12-lipoxygenase pseudogene 2			0.00515314	2.18448					8004201
PTC w/ HT vs. TN	259	ANLN	anillin, actin binding protein			0.00536442	2.75321					8132318
PTC w/ HT vs. TN	259	APCDD1	adenomatosis polyposis coli down-regulated 1			5.5191e-05	2.12304					8020141
PTC w/ HT vs. TN	259	AQP5	aquaporin 5			0.00352771	2.54008					7955297
PTC w/ HT vs. TN	259	AQP7	aquaporin 7			0.00110405	-2.00549					8160663
PTC w/ HT vs. TN	259	ARHGAP23	Rho GTPase activating protein 23			0.00238042	2.08178					8006779
PTC w/ HT vs. TN	259	ARL5A	ADP-ribosylation factor-like 5A			0.00131926	-2.00963					8055862
PTC w/ HT vs. TN	259	ARSA	arylsulfatase A			0.00225605	2.30961					8077160
PTC w/ HT vs. TN	259	ARSJ	arylsulfatase family, member J			0.000309912	2.28622					8102440
PTC w/ HT vs. TN	259	ASB7	ankyrin repeat and SOCS box containing 7			9.38595e-09	2.05527					7986433
PTC w/ HT vs. TN	259	ASF1B	anti-silencing function 1B histone chaperone			0.00839813	2.73593					8034772
PTC w/ HT vs. TN	259	ATF5	activating transcription factor 5			0.00116698	2.78052					8030557
PTC w/ HT vs. TN	259	ATL1	atlastin GTPase 1			0.000215874	2.24587					7974270
PTC w/ HT vs. TN	259	ATP5PO	ATP synthase peripheral stalk subunit OSCP			0.00106461	-2.00349					8070160
PTC w/ HT vs. TN	259	ATP6V1D	ATPase, H+ transporting, lysosomal 34kDa, V1 subunit D			0.00717937	-2.03324					7979698
PTC w/ HT vs. TN	259	BBOX1	gamma-butyrobetaine hydroxylase 1			0.00820001	-3.7001					7939056
PTC w/ HT vs. TN	259	BBS12	Bardet-Biedl syndrome 12			0.00374908	-2.10344					8097252
PTC w/ HT vs. TN	259	BEX3	brain expressed X-linked 3			0.00230666	-2.42866					8169028
PTC w/ HT vs. TN	259	BHLHE40	basic helix-loop-helix family, member e40			0.00860602	2.32891					8077441
PTC w/ HT vs. TN	259	C15orf48	chromosome 15 open reading frame 48			0.00331928	2.61644					7983478
PTC w/ HT vs. TN	259	C1D	C1D nuclear receptor corepressor			0.00603753	-2.41523					7932964
PTC w/ HT vs. TN	259	CASP10	caspase 10, apoptosis-related cysteine peptidase			0.00810965	2.06352					8047403
PTC w/ HT vs. TN	259	CCDC47	coiled-coil domain containing 47			0.00466495	-2.01402					8017421
PTC w/ HT vs. TN	259	CCL13	C-C motif chemokine 13			0.000613947	3.18185					8006459
PTC w/ HT vs. TN	259	CCL14	C-C motif chemokine 14			0.00833128	-2.03169					8014349
PTC w/ HT vs. TN	259	CCNE2	cyclin E2			0.00308556	2.99863					8151871
PTC w/ HT vs. TN	259	CD14	CD14 molecule			0.00704249	2.36006					8114612
PTC w/ HT vs. TN	259	CD46	CD46 molecule, complement regulatory protein			0.000300546	2.00961					7909400
PTC w/ HT vs. TN	259	CD80	CD80 molecule			0.00805087	2.98862					8089771
PTC w/ HT vs. TN	259	CDH13	cadherin 13			0.00354141	2.82661					7997504
PTC w/ HT vs. TN	259	CENPK	centromere protein K			0.00248934	3.61974					8112376
PTC w/ HT vs. TN	259	CFD	complement factor D (adipsin)			0.00563063	-2.88392					8024062
PTC w/ HT vs. TN	259	CHEK1	checkpoint kinase 1			0.0053522	2.66081					7945014
PTC w/ HT vs. TN	259	CHI3L1	chitinase 3-like 1 (cartilage glycoprotein-39)			0.00432398	6.21569					7923547
PTC w/ HT vs. TN	259	CLEC5A	C-type lectin domain family 5, member A			0.00499094	2.27928					8143471
PTC w/ HT vs. TN	259	CLUAP1	clusterin associated protein 1			0.00488074	-2.01941					7992917
PTC w/ HT vs. TN	259	CNIH1	cornichon family AMPA receptor auxiliary protein 1			4.69041e-05	2.00241					7979250
PTC w/ HT vs. TN	259	COPS2	COP9 signalosome subunit 2			0.00660542	-2.09049					7988605
PTC w/ HT vs. TN	259	CPS1	carbamoyl-phosphate synthase 1, mitochondrial			0.00709637	-2.03818					8048026
PTC w/ HT vs. TN	259	CX3CL1	chemokine (C-X3-C motif) ligand 1			5.65308e-05	2.54212					7996027
PTC w/ HT vs. TN	259	CXCL14	chemokine (C-X-C motif) ligand 14			0.00309868	10.7545					8114249
PTC w/ HT vs. TN	259	CXCL2	chemokine (C-X-C motif) ligand 2			0.00268243	3.4983					8100994
PTC w/ HT vs. TN	259	CYBRD1	cytochrome b reductase 1			0.0022297	-2.29674					8046333
PTC w/ HT vs. TN	259	DCUN1D1	DCN1, defective in cullin neddylation 1, domain containing 1			0.0023741	-2.24673					8092321
PTC w/ HT vs. TN	259	DDX60	DEAD (Asp-Glu-Ala-Asp) box polypeptide 60			0.00481397	2.13606					8103563
PTC w/ HT vs. TN	259	DENND6A	DENN domain containing 6A			3.36254e-05	-2.04858					8088348
PTC w/ HT vs. TN	259	DGAT1	diacylglycerol O-acyltransferase 1			6.86043e-05	2.03243					8153684
PTC w/ HT vs. TN	259	DLEU1	deleted in lymphocytic leukemia 1 (non-protein coding)			0.000118899	-2.04703					7969171
PTC w/ HT vs. TN	259	DNAJC19	DnaJ (Hsp40) homolog, subfamily C, member 19			0.000637801	-2.0325					7974190
PTC w/ HT vs. TN	259	DND1	DND microRNA-mediated repression inhibitor 1			0.000157541	-2.09008					8114625
PTC w/ HT vs. TN	259	DPP10	dipeptidyl-peptidase 10 (non-functional)			0.00399218	3.17565					8044700
PTC w/ HT vs. TN	259	DSEL	dermatan sulfate epimerase-like			0.000111774	-2.17815					8023727
PTC w/ HT vs. TN	259	DYNC1I1	dynein cytoplasmic 1 intermediate chain 1			0.00495728	-2.05155					8134384
PTC w/ HT vs. TN	259	DYSF	dysferlin			0.0046004	2.06689					8042637
PTC w/ HT vs. TN	259	ECD	ecdysoneless homolog (Drosophila)			2.53349e-06	2.0078					7934301
PTC w/ HT vs. TN	259	ECHDC1	enoyl CoA hydratase domain containing 1			0.0041194	-2.73192					8129379
PTC w/ HT vs. TN	259	ECI2	enoyl-CoA delta isomerase 2			0.00476795	-2.20461					8123695
PTC w/ HT vs. TN	259	ECM1	extracellular matrix protein 1			0.00145373	4.95086					7905220
PTC w/ HT vs. TN	259	EDNRA	endothelin receptor type A			0.00107013	4.04379					8097692
PTC w/ HT vs. TN	259	EEF1DP1	eukaryotic translation elongation factor 1 delta pseudogene 1			0.00821641	-2.07082					8026292
PTC w/ HT vs. TN	259	EIF2S1	eukaryotic translation initiation factor 2 subunit alpha			3.54231e-05	-2.27006					7975224
PTC w/ HT vs. TN	259	EIF3E	eukaryotic translation initiation factor 3, subunit E			0.00154799	-2.6938					8152323
PTC w/ HT vs. TN	259	ELF3	E74 like ETS transcription factor 3			0.0078689	2.47571					7908793
PTC w/ HT vs. TN	259	ELOVL6	ELOVL fatty acid elongase 6			0.00407628	2.14187					8102342
PTC w/ HT vs. TN	259	EMILIN2	elastin microfibril interfacer 2			0.00124765	2.33502					8019912
PTC w/ HT vs. TN	259	EML5	echinoderm microtubule associated protein like 5			0.00363807	-2.06009					7980636
PTC w/ HT vs. TN	259	F2RL2	coagulation factor II (thrombin) receptor-like 2			0.00797379	2.91726					8112731
PTC w/ HT vs. TN	259	FAS	Fas cell surface death receptor			0.000618201	2.31553					7929032
PTC w/ HT vs. TN	259	FCGR3A	Fc fragment of IgG, low affinity IIIa, receptor (CD16a)			0.00701015	3.56711					7921873
PTC w/ HT vs. TN	259	FGF1	fibroblast growth factor 1 (acidic)			0.00249991	2.11172					8114805
PTC w/ HT vs. TN	259	FIBIN	fin bud initiation factor homolog (zebrafish)			0.00230557	-3.97173					7939052
PTC w/ HT vs. TN	259	FLRT3	fibronectin leucine rich transmembrane protein 3			0.00453	4.56162					8065071
PTC w/ HT vs. TN	259	FOLH1	folate hydrolase (prostate-specific membrane antigen) 1			0.000127577	3.07599					7948058
PTC w/ HT vs. TN	259	FOXP2	forkhead box P2			0.00729453	-2.70683					8135544
PTC w/ HT vs. TN	259	FRMD5	FERM domain containing 5			0.000758924	4.47868					7988260
PTC w/ HT vs. TN	259	G6PC3	glucose 6 phosphatase, catalytic, 3			0.00521364	2.03895					8007561
PTC w/ HT vs. TN	259	GAL3ST4	galactose-3-O-sulfotransferase 4			0.00681736	2.15615					8141459
PTC w/ HT vs. TN	259	GALNT17	polypeptide N-acetylgalactosaminyltransferase 17			0.00842668	-2.97279					8133258
PTC w/ HT vs. TN	259	GALNT5	polypeptide N-acetylgalactosaminyltransferase 5			0.000674655	3.36554					8045835
PTC w/ HT vs. TN	259	GHITM	growth hormone inducible transmembrane protein			0.000396527	-2.00992					7928752
PTC w/ HT vs. TN	259	GLB1	galactosidase, beta 1			0.00348802	2.25022					8086028
PTC w/ HT vs. TN	259	GLULP4	glutamate-ammonia ligase pseudogene 4			0.000144707	-2.25264					8154951
PTC w/ HT vs. TN	259	GNA15	G protein subunit alpha 15			0.0039062	2.27684					8024572
PTC w/ HT vs. TN	259	GPC3	glypican 3			0.00395122	-4.18601					8175234
PTC w/ HT vs. TN	259	GPM6A	glycoprotein M6A			0.00245792	-3.56359					8103789
PTC w/ HT vs. TN	259	GPR141	G protein-coupled receptor 141			0.00435852	2.78812					8132347
PTC w/ HT vs. TN	259	GPR146	G protein-coupled receptor 146			0.00165803	-2.03673					8131067
PTC w/ HT vs. TN	259	GPRC5C	G protein-coupled receptor, class C, group 5, member C			0.00353463	2.04904					8009639
PTC w/ HT vs. TN	259	HBP1	HMG-box transcription factor 1			0.000707459	-2.03265					8135392
PTC w/ HT vs. TN	259	HIGD1A	HIG1 hypoxia inducible domain family, member 1A			0.0030179	-2.02332					8086451
PTC w/ HT vs. TN	259	HIGD1AP1	HIG1 hypoxia inducible domain family member 1A pseudogene 1			0.000515405	-2.3334					7955719
PTC w/ HT vs. TN	259	HINT3	histidine triad nucleotide binding protein 3			0.000835894	-2.80795					8121886
PTC w/ HT vs. TN	259	HLF	hepatic leukemia factor			0.00346665	-4.11427					8008588
PTC w/ HT vs. TN	259	HPN	hepsin			0.00380996	2.09505					8027728
PTC w/ HT vs. TN	259	IFIT3	interferon-induced protein with tetratricopeptide repeats 3			0.00636721	2.33138					7929052
PTC w/ HT vs. TN	259	IFNE	interferon, epsilon			0.00236735	2.09783					8160435
PTC w/ HT vs. TN	259	IGSF3	immunoglobulin superfamily, member 3			0.00207129	2.2747					7918913
PTC w/ HT vs. TN	259	IL1R1	interleukin 1 receptor, type I			0.000405407	-2.24242					8043995
PTC w/ HT vs. TN	259	INHBA	inhibin, beta A			0.00313473	3.37968					8139207
PTC w/ HT vs. TN	259	INTS3	integrator complex subunit 3			0.000157235	-2.08682					7920337
PTC w/ HT vs. TN	259	IRS1	insulin receptor substrate 1			0.00410844	-2.42451					8059470
PTC w/ HT vs. TN	259	ITGB6	integrin, beta 6			0.00557157	3.10477					8056184
PTC w/ HT vs. TN	259	KIZ	kizuna centrosomal protein			3.10393e-06	-2.50834					8061305
PTC w/ HT vs. TN	259	KNSTRN	kinetochore localized astrin (SPAG5) binding protein			0.0036543	-3.66484					7982712
PTC w/ HT vs. TN	259	KTN1	kinectin 1 (kinesin receptor)			0.00188926	-2.11163					7974483
PTC w/ HT vs. TN	259	LDLR	low density lipoprotein receptor			0.00337741	3.06935					8025828
PTC w/ HT vs. TN	259	LEMD1	LEM domain containing 1			0.00154051	2.14021					7923772
PTC w/ HT vs. TN	259	LIMS1	LIM and senescent cell antigen-like domains 1			0.000247101	-2.00904					8044258
PTC w/ HT vs. TN	259	LOXL2	lysyl oxidase-like 2			0.000247165	2.40401					8149774
PTC w/ HT vs. TN	259	LRATD1	LRAT domain containing 1			0.000159837	2.42491					8040374
PTC w/ HT vs. TN	259	LRBA	LPS responsive beige-like anchor protein			0.000132321	2.02022					8103106
PTC w/ HT vs. TN	259	LRRN1	leucine rich repeat neuronal 1			0.00123774	5.79162					8077366
PTC w/ HT vs. TN	259	LUC7L3	LUC7-like 3 (S. cerevisiae)			0.00360845	-2.18179					8008493
PTC w/ HT vs. TN	259	LYPD1	LY6/PLAUR domain containing 1			8.88849e-05	2.26005					8055314
PTC w/ HT vs. TN	259	LYPLAL1	lysophospholipase-like 1			0.00494151	-2.1406					7909801
PTC w/ HT vs. TN	259	LYVE1	lymphatic vessel endothelial hyaluronan receptor 1			0.00166173	-8.06171					7946579
PTC w/ HT vs. TN	259	M1AP	meiosis 1 associated protein			0.000398752	2.78295					8053248
PTC w/ HT vs. TN	259	MAD2L1BP	MAD2L1 binding protein			6.57828e-05	2.02361					8119874
PTC w/ HT vs. TN	259	MAOB	monoamine oxidase B			0.00836341	-2.76682					8172204
PTC w/ HT vs. TN	259	MATN2	matrilin 2			0.00167945	-3.85308					8147516
PTC w/ HT vs. TN	259	MCM3	minichromosome maintenance complex component 3			0.00042459	2.07553					8127031
PTC w/ HT vs. TN	259	MCM4	minichromosome maintenance complex component 4			0.00359944	2.40985					8146357
PTC w/ HT vs. TN	259	MCOLN3	mucolipin 3			0.00067976	2.16378					7917304
PTC w/ HT vs. TN	259	MDK	midkine (neurite growth-promoting factor 2)			0.00283978	2.09104					7939665
PTC w/ HT vs. TN	259	MFSD2A	major facilitator superfamily domain containing 2A			0.00773071	4.18492					7900365
PTC w/ HT vs. TN	259	MGAT3	mannosyl (beta-1,4-)-glycoprotein beta-1,4-N-acetylglucosaminyltransferase			0.00237963	2.30925					8073129
PTC w/ HT vs. TN	259	MIF	macrophage migration inhibitory factor			0.00170903	2.36124					8071737
PTC w/ HT vs. TN	259	MIR7641-2	microRNA 7641-2			0.00503233	2.02744					7975813
PTC w/ HT vs. TN	259	MMP11	matrix metallopeptidase 11 (stromelysin 3)			0.00010803	2.3448					8071758
PTC w/ HT vs. TN	259	MNDA	myeloid cell nuclear differentiation antigen			0.00542565	2.45576					7906377
PTC w/ HT vs. TN	259	MS4A14	membrane-spanning 4-domains, subfamily A, member 14			0.00800603	2.83932					7940259
PTC w/ HT vs. TN	259	MTCYBP36	MT-CYB pseudogene 36			0.00766146	2.4643					8128308
PTC w/ HT vs. TN	259	MTND1P15	MT-ND1 pseudogene 15			0.00293796	2.40484					8005751
PTC w/ HT vs. TN	259	MTND5P26	MT-ND5 pseudogene 26			0.00152053	2.52679					8168998
PTC w/ HT vs. TN	259	MUC1	mucin 1, cell surface associated			0.00213079	3.54424					7920642
PTC w/ HT vs. TN	259	MUC16	mucin 16, cell surface associated			0.0069847	3.08202					8033674
PTC w/ HT vs. TN	259	MUC20	mucin 20, cell surface associated			0.00481679	2.17739					8084895
PTC w/ HT vs. TN	259	MUSK	muscle, skeletal, receptor tyrosine kinase			0.00545687	-2.62585					8157173
PTC w/ HT vs. TN	259	MYO1G	myosin IG			0.000495589	5.79468					8139433
PTC w/ HT vs. TN	259	NADK2	NAD kinase 2, mitochondrial			0.00321209	-2.11097					8111552
PTC w/ HT vs. TN	259	NBEAL2	neurobeachin-like 2			0.00675347	2.11919					8079462
PTC w/ HT vs. TN	259	NDUFAF4	NADH dehydrogenase (ubiquinone) complex I, assembly factor 4			0.000218228	-2.235					8128322
PTC w/ HT vs. TN	259	NFE2L1	nuclear factor, erythroid 2-like 1			0.00125337	-2.00266					8008087
PTC w/ HT vs. TN	259	NGEF	neuronal guanine nucleotide exchange factor			0.00224512	2.20234					8059783
PTC w/ HT vs. TN	259	NPFF	neuropeptide FF-amide peptide precursor			0.00062325	-2.00717					7963689
PTC w/ HT vs. TN	259	NQO1	NAD(P)H dehydrogenase, quinone 1			0.00835394	2.83312					8002303
PTC w/ HT vs. TN	259	NRN1	neuritin 1			0.00810721	-2.22929					8123739
PTC w/ HT vs. TN	259	NTM	neurotrimin			0.00023936	2.87055					7945245
PTC w/ HT vs. TN	259	OARD1	O-acyl-ADP-ribose deacylase 1			0.00291457	-2.23368					8126259
PTC w/ HT vs. TN	259	ODF2L	outer dense fiber of sperm tails 2-like			0.00190865	2.10745					7917433
PTC w/ HT vs. TN	259	OR7E26P	olfactory receptor family 7 subfamily E member 26 pseudogene			0.00364417	2.00465					7932209
PTC w/ HT vs. TN	259	PAK3	p21 (RAC1) activated kinase 3			0.000753801	-6.52539					8169389
PTC w/ HT vs. TN	259	PASK	PAS domain containing serine/threonine kinase			0.00152382	4.59108					8060205
PTC w/ HT vs. TN	259	PCCA	propionyl CoA carboxylase, alpha polypeptide			0.000820869	-2.4438					7969835
PTC w/ HT vs. TN	259	PCLAF	PCNA clamp associated factor			0.00307778	2.97					7989647
PTC w/ HT vs. TN	259	PDHX	pyruvate dehydrogenase complex, component X			0.000108085	-2.0558					7939329
PTC w/ HT vs. TN	259	PHLDA2	pleckstrin homology-like domain, family A, member 2			0.00200135	2.10635					7945781
PTC w/ HT vs. TN	259	PHYHIP	phytanoyl-CoA 2-hydroxylase interacting protein			2.54902e-05	2.2389					8149699
PTC w/ HT vs. TN	259	PKIA	protein kinase (cAMP-dependent, catalytic) inhibitor alpha			0.00113858	-2.94403					8147012
PTC w/ HT vs. TN	259	PLXDC1	plexin domain containing 1			0.000192699	3.82744					8014768
PTC w/ HT vs. TN	259	PMEPA1	prostate transmembrane protein, androgen induced 1			1.08359e-05	2.24336					8067233
PTC w/ HT vs. TN	259	POLE2	polymerase (DNA directed), epsilon 2, accessory subunit			0.000127952	2.15226					7978846
PTC w/ HT vs. TN	259	POU2F3	POU class 2 homeobox 3			0.000231283	2.1182					7944537
PTC w/ HT vs. TN	259	PROX1	prospero homeobox 1			0.00123253	-3.27703					7909681
PTC w/ HT vs. TN	259	PSMD14	proteasome (prosome, macropain) 26S subunit, non-ATPase, 14			0.00250034	-2.01638					8045946
PTC w/ HT vs. TN	259	PSPH	phosphoserine phosphatase			0.000272138	-2.12971					8139737
PTC w/ HT vs. TN	259	PTGR2	prostaglandin reductase 2			0.00679562	-2.07011					7975632
PTC w/ HT vs. TN	259	PXDN	peroxidasin homolog (Drosophila)			0.00255458	2.38115					8050007
PTC w/ HT vs. TN	259	RAB27B	RAB27B, member RAS oncogene family			0.00808043	3.62977					8021301
PTC w/ HT vs. TN	259	RAB38	RAB38, member RAS oncogene family			0.00774186	2.01011					7950899
PTC w/ HT vs. TN	259	RAVER2	ribonucleoprotein, PTB-binding 2			0.00219105	-2.15008					7902023
PTC w/ HT vs. TN	259	RELN	reelin			0.00599307	-3.57602					8141950
PTC w/ HT vs. TN	259	RF00019_ENSG00000200651	RF00019 ENSG00000200651			0.00157265	3.14145					8010184
PTC w/ HT vs. TN	259	RF00019_ENSG00000201548	RF00019 ENSG00000201548			0.00357739	2.72681					7934896
PTC w/ HT vs. TN	259	RF00019_ENSG00000201868	RF00019 ENSG00000201868			0.00320186	-2.8787					7899955
PTC w/ HT vs. TN	259	RN7SL516P	RNA, 7SL, cytoplasmic 516, pseudogene			0.00200823	2.19981					8051273
PTC w/ HT vs. TN	259	RNASE2	ribonuclease A family member 2			0.00778339	2.04563					7973110
PTC w/ HT vs. TN	259	RNF125	ring finger protein 125, E3 ubiquitin protein ligase			0.00881004	2.43394					8020806
PTC w/ HT vs. TN	259	RNFT2	ring finger protein, transmembrane 2			6.41319e-06	2.22738					7959025
PTC w/ HT vs. TN	259	RNU6-318P	RNA, U6 small nuclear 318, pseudogene			0.00345969	2.64062					7961363
PTC w/ HT vs. TN	259	RNU6-544P	RNA, U6 small nuclear 544, pseudogene			0.00236772	2.16145					7942812
PTC w/ HT vs. TN	259	RNU6-664P	RNA, U6 small nuclear 664, pseudogene			0.00669504	2.82891					8058496
PTC w/ HT vs. TN	259	RNU6-74P	RNA, U6 small nuclear 74, pseudogene			0.004787	2.50876					7968798
PTC w/ HT vs. TN	259	RNU6ATAC10P	RNA, U6atac small nuclear 10, pseudogene			0.00869719	2.25266					8107855
PTC w/ HT vs. TN	259	RNY4P18	RNA, Ro-associated Y4 pseudogene 18			0.00314142	2.54412					8163271
PTC w/ HT vs. TN	259	RNY4P36	RNY4 pseudogene 36			0.00516866	3.54877					8018791
PTC w/ HT vs. TN	259	RPL10AP2	ribosomal protein L10a pseudogene 2			5.40824e-05	-2.14653					8146334
PTC w/ HT vs. TN	259	RPSAP52	ribosomal protein SA pseudogene 52			0.00107102	2.33799					7964733
PTC w/ HT vs. TN	259	SBSPON	somatomedin B and thrombospondin type 1 domain containing			0.00836663	-2.44065					8151369
PTC w/ HT vs. TN	259	SDF4	stromal cell derived factor 4			0.000122892	2.01008					7911422
PTC w/ HT vs. TN	259	SEZ6L2	seizure related 6 homolog (mouse)-like 2			0.000215762	2.8179					8000716
PTC w/ HT vs. TN	259	SFN	stratifin			0.00236649	3.34084					7899265
PTC w/ HT vs. TN	259	SIGIRR	single Ig and TIR domain containing			0.000950806	2.14164					7945377
PTC w/ HT vs. TN	259	SIK2	salt-inducible kinase 2			0.000262217	-2.1214					7943760
PTC w/ HT vs. TN	259	SLC22A17	solute carrier family 22 member 17			0.000363631	2.6068					7977965
PTC w/ HT vs. TN	259	SLC35F6	solute carrier family 35, member F6			0.000935514	2.07253					8040698
PTC w/ HT vs. TN	259	SLC38A5	solute carrier family 38, member 5			0.00762547	2.80118					8172425
PTC w/ HT vs. TN	259	SLC5A8	solute carrier family 5 member 8			0.00372055	-6.07689					7965769
PTC w/ HT vs. TN	259	SLC6A6	solute carrier family 6 member 6			0.00713897	2.07411					8078014
PTC w/ HT vs. TN	259	SLTM	SAFB-like, transcription modulator			0.000131192	-2.32647					7989253
PTC w/ HT vs. TN	259	SNORA16B	small nucleolar RNA, H/ACA box 16B			0.00774335	-2.23306					7909601
PTC w/ HT vs. TN	259	SNORD53	small nucleolar RNA, C/D box 53			0.00247304	4.37732					8041168
PTC w/ HT vs. TN	259	SOX4	SRY (sex determining region Y)-box 4			0.00132227	2.02779					8117165
PTC w/ HT vs. TN	259	SPART	spartin			0.000486527	-2.49004					7970999
PTC w/ HT vs. TN	259	SPOCK2	SPARC (osteonectin), cwcv and kazal like domains proteoglycan 2			0.0061754	4.16934					7934215
PTC w/ HT vs. TN	259	SREBF1	sterol regulatory element binding transcription factor 1			3.01038e-05	2.16508					8013135
PTC w/ HT vs. TN	259	STMN2	stathmin 2			0.00318219	3.31005					8147030
PTC w/ HT vs. TN	259	SUB1P1	SUB1 pseudogene 1			4.38647e-05	-2.05781					8144667
PTC w/ HT vs. TN	259	SUCLA2	succinate-CoA ligase ADP-forming beta subunit			0.0013223	-2.18966					7971541
PTC w/ HT vs. TN	259	TAF13	TATA-box binding protein associated factor 13			0.00448108	-2.01836					7918284
PTC w/ HT vs. TN	259	TAPT1	transmembrane anterior posterior transformation 1			9.68465e-05	-2.12698					8099506
PTC w/ HT vs. TN	259	TASOR	transcription activation suppressor			0.000108984	-2.04275					8088219
PTC w/ HT vs. TN	259	TBXAS1	thromboxane A synthase 1 (platelet)			0.00762669	2.53111					8136557
PTC w/ HT vs. TN	259	TCF12	transcription factor 12			3.87677e-07	2.01651					7983843
PTC w/ HT vs. TN	259	TDO2	tryptophan 2,3-dioxygenase			0.00365287	2.73564					8097991
PTC w/ HT vs. TN	259	TMEM147	transmembrane protein 147			0.00328674	2.26791					8027876
PTC w/ HT vs. TN	259	TMEM62	transmembrane protein 62			0.000502708	2.07939					7983157
PTC w/ HT vs. TN	259	TMOD1	tropomodulin 1			0.0030108	-5.33518					8156706
PTC w/ HT vs. TN	259	TMPRSS6	transmembrane protease, serine 6			0.000666571	3.11379					8075865
PTC w/ HT vs. TN	259	TMSB4X	thymosin beta 4, X-linked			0.00525663	2.27226					8067007
PTC w/ HT vs. TN	259	TNFAIP6	tumor necrosis factor, alpha-induced protein 6			0.00452733	3.65432					8045688
PTC w/ HT vs. TN	259	TP53TG1	TP53 target 1			2.01736e-05	2.0273					8140739
PTC w/ HT vs. TN	259	TPM3P9	tropomyosin 3 pseudogene 9			0.000905052	-2.08986					8030991
PTC w/ HT vs. TN	259	TPP1	tripeptidyl peptidase I			0.00049326	2.18574					7946228
PTC w/ HT vs. TN	259	TSPAN7	tetraspanin 7			0.00155914	-3.94659					8166784
PTC w/ HT vs. TN	259	TUBA8	tubulin, alpha 8			0.000778267	-2.23585					8071147
PTC w/ HT vs. TN	259	UAP1	UDP-N-acteylglucosamine pyrophosphorylase 1			2.55099e-05	2.04448					7906863
PTC w/ HT vs. TN	259	UNC5CL	unc-5 homolog C (C. elegans)-like			0.000664266	2.37838					8126248
PTC w/ HT vs. TN	259	UQCRBP1	ubiquinol-cytochrome c reductase binding protein pseudogene 1			2.56507e-06	-2.1102					8173179
PTC w/ HT vs. TN	259	USP12	ubiquitin specific peptidase 12			5.4815e-05	-2.03506					7970696
PTC w/ HT vs. TN	259	VASN	vasorin			0.00381123	2.19923					7992967
PTC w/ HT vs. TN	259	VASP	vasodilator-stimulated phosphoprotein			0.00409849	2.00851					8029710
PTC w/ HT vs. TN	259	VDR	vitamin D (1,25- dihydroxyvitamin D3) receptor			0.00583339	2.50973					7962689
PTC w/ HT vs. TN	259	VN1R4	vomeronasal 1 receptor 4			0.00201812	-2.0437					8039075
PTC w/ HT vs. TN	259	WDR72	WD repeat domain 72			0.000499077	-6.0789					7988990
PTC w/ HT vs. TN	259	XRCC2	X-ray repair cross complementing 2			0.00661008	2.29439					8144036
PTC w/ HT vs. TN	259	YBX1P10	Y box binding protein 1 pseudogene 10			0.000303101	-2.08257					8161169
PTC w/ HT vs. TN	259	ZBTB16	zinc finger and BTB domain containing 16			0.00127977	-3.45306					7943984
PTC w/ HT vs. TN	259	ZFAND6	zinc finger, AN1-type domain 6			0.00114152	-2.13928					7985259
PTC w/ HT vs. TN	259	ZFYVE21	zinc finger, FYVE domain containing 21			0.000203797	-2.20768					7977149
PTC w/ HT vs. TN	259	ZMIZ2	zinc finger, MIZ-type containing 2			2.03284e-05	2.03295					8132617
PTC w/ HT vs. TN	259	ZNF181	zinc finger protein 181			8.19165e-06	-2.07763					8027685
PTC w/ HT vs. TN	259	ZNF32	zinc finger protein 32			5.41303e-05	-2.15823					7933186
PTC w/ HT vs. TN	259	ZNF383	zinc finger protein 383			3.69238e-05	-2.22175					8028227
PTC w/ HT vs. TN	259	ZNF730	zinc finger protein 730			0.00280286	3.38908					8027348
PTC w/ HT vs. TN	259	ZNF845	zinc finger protein 845			0.00293091	-2.41594					8030978
PTC w/ HT vs. TN	259	ZRANB1	zinc finger, RAN-binding domain containing 1			0.000288465	-2.15525					7931226
PTC w/o HT vs. TN	337	ABCA6	ATP-binding cassette, sub-family A (ABC1), member 6					0.00409432	-4.28721			8017964
PTC w/o HT vs. TN	337	ABCA8	ATP-binding cassette, sub-family A (ABC1), member 8					0.00305214	-4.0574			8017885
PTC w/o HT vs. TN	337	ABCB6	ATP binding cassette subfamily B member 6 (Langereis blood group)					6.96255e-05	-2.03815			8059111
PTC w/o HT vs. TN	337	ABCC5	ATP binding cassette subfamily C member 5					0.00108762	-2.30465			8092418
PTC w/o HT vs. TN	337	AC007849.2_ENSG00000244381	AC007849.2 ENSG00000244381					0.00115145	-2.01402			8083792
PTC w/o HT vs. TN	337	AC092896.1_ENSG00000240912	AC092896.1 ENSG00000240912					0.00289829	-3.36634			8089677
PTC w/o HT vs. TN	337	AC131649.2_ENSG00000279662	AC131649.2 ENSG00000279662					0.00617441	2.03015			7999384
PTC w/o HT vs. TN	337	ACTR6	ARP6 actin-related protein 6 homolog (yeast)					0.00484291	-2.04277			7957793
PTC w/o HT vs. TN	337	ADAMTS9	ADAM metallopeptidase with thrombospondin type 1 motif, 9					0.00164486	4.3966			8088560
PTC w/o HT vs. TN	337	ADPRM	ADP-ribose/CDP-alcohol diphosphatase, manganese dependent					0.0024429	-2.25702			8004940
PTC w/o HT vs. TN	337	ADTRP	androgen-dependent TFPI-regulating protein					0.00022126	6.09952			8123951
PTC w/o HT vs. TN	337	ALAD	aminolevulinate dehydratase					2.47678e-05	2.06177			8163509
PTC w/o HT vs. TN	337	AMPD1	adenosine monophosphate deaminase 1					0.00519071	-6.36474			7918794
PTC w/o HT vs. TN	337	ANKRD9	ankyrin repeat domain 9					0.000756492	-2.00713			7981377
PTC w/o HT vs. TN	337	ANO6	anoctamin 6					0.00787575	2.27304			7954997
PTC w/o HT vs. TN	337	ARHGAP27	Rho GTPase activating protein 27					0.00144607	2.00267			8016215
PTC w/o HT vs. TN	337	ARMCX6	armadillo repeat containing, X-linked 6					0.00316273	2.32198			8168873
PTC w/o HT vs. TN	337	ASAP2	ArfGAP with SH3 domain, ankyrin repeat and PH domain 2					0.00182988	2.6086			8040113
PTC w/o HT vs. TN	337	ASS1P11	argininosuccinate synthetase 1 pseudogene 11					0.00460622	-2.12922			8138487
PTC w/o HT vs. TN	337	ATP5MG	ATP synthase membrane subunit g					9.41689e-05	-2.21792			7944216
PTC w/o HT vs. TN	337	B3GAT1	beta-1,3-glucuronyltransferase 1 (glucuronosyltransferase P)					0.00272239	2.71887			7952884
PTC w/o HT vs. TN	337	B4GALNT3	beta-1,4-N-acetyl-galactosaminyl transferase 3					0.00232413	2.52651			7952927
PTC w/o HT vs. TN	337	BAZ2A	bromodomain adjacent to zinc finger domain, 2A					5.84863e-07	2.07529			7964203
PTC w/o HT vs. TN	337	BCL9L	BCL9 like					2.62171e-07	2.09898			7952116
PTC w/o HT vs. TN	337	BEAN1	brain expressed, associated with NEDD4, 1					0.0030372	2.02643			7996281
PTC w/o HT vs. TN	337	BNC1	basonuclin 1					0.00108271	2.84884			7991080
PTC w/o HT vs. TN	337	BRD4	bromodomain containing 4					2.79705e-07	2.15127			8034983
PTC w/o HT vs. TN	337	BRINP1	BMP/retinoic acid inducible neural specific 1					0.0026579	2.84787			8163716
PTC w/o HT vs. TN	337	C1R	complement component 1, r subcomponent					0.00753859	-4.19075			7960744
PTC w/o HT vs. TN	337	C3orf35	chromosome 3 open reading frame 35					0.000646967	2.04575			8078605
PTC w/o HT vs. TN	337	CALM1	calmodulin 1 (phosphorylase kinase, delta)					0.000465671	2.08326			8052010
PTC w/o HT vs. TN	337	CAMK2B	calcium/calmodulin dependent protein kinase II beta					0.0021055	2.52107			8139330
PTC w/o HT vs. TN	337	CAPN3	calpain 3, (p94)					0.00398895	2.11702			7983054
PTC w/o HT vs. TN	337	CBLN3	cerebellin 3 precursor					0.000503574	2.02662			7978331
PTC w/o HT vs. TN	337	CCDC107	coiled-coil domain containing 107					5.67601e-05	-2.23527			8155073
PTC w/o HT vs. TN	337	CCDC144A	coiled-coil domain containing 144A					0.0085259	-2.80008			8005204
PTC w/o HT vs. TN	337	CCDC97	coiled-coil domain containing 97					2.84142e-05	2.06685			8029050
PTC w/o HT vs. TN	337	CCL18	C-C motif chemokine 18					0.00611353	9.00926			8006594
PTC w/o HT vs. TN	337	CCL22	C-C motif chemokine 22					0.00795795	2.62604			7996022
PTC w/o HT vs. TN	337	CCNA1	cyclin A1					0.00207703	2.12836			7968637
PTC w/o HT vs. TN	337	CD109	CD109 molecule					0.00347629	3.30156			8120719
PTC w/o HT vs. TN	337	CDH4	cadherin 4, type 1, R-cadherin (retinal)					0.00730296	2.50594			8063796
PTC w/o HT vs. TN	337	CDSN	corneodesmosin					0.00347478	3.14866			8179716
PTC w/o HT vs. TN	337	CEP170B	centrosomal protein 170B					0.000955208	2.06418			7977299
PTC w/o HT vs. TN	337	CEP19	centrosomal protein 19kDa					0.000155654	-2.00683			8093145
PTC w/o HT vs. TN	337	CHPT1	choline phosphotransferase 1					0.00428137	2.36923			7958000
PTC w/o HT vs. TN	337	CHUK	conserved helix-loop-helix ubiquitous kinase					8.65561e-05	-2.11544			7935707
PTC w/o HT vs. TN	337	CLDN5	claudin 5					0.000173837	-2.06833			8074473
PTC w/o HT vs. TN	337	CLEC16A	C-type lectin domain family 16, member A					1.33108e-06	2.19732			7993223
PTC w/o HT vs. TN	337	CLUHP3	clustered mitochondria homolog pseudogene 3					0.004348	2.15017			7995242
PTC w/o HT vs. TN	337	COPS8	COP9 signalosome subunit 8					0.000233701	-2.03875			8049478
PTC w/o HT vs. TN	337	COX6C	cytochrome c oxidase subunit VIc					0.00580065	-2.31403			8151993
PTC w/o HT vs. TN	337	CPNE4	copine IV					0.00446615	5.7941			8090690
PTC w/o HT vs. TN	337	CREB3	cAMP responsive element binding protein 3					0.00159021	2.45294			8155096
PTC w/o HT vs. TN	337	CYP1B1	cytochrome P450, family 1, subfamily B, polypeptide 1					0.0086508	4.64924			8051583
PTC w/o HT vs. TN	337	DCBLD2	discoidin, CUB and LCCL domain containing 2					0.00519199	2.08054			8089082
PTC w/o HT vs. TN	337	DDX59	DEAD (Asp-Glu-Ala-Asp) box polypeptide 59					1.18007e-07	-2.14803			7923221
PTC w/o HT vs. TN	337	DENND2C	DENN domain containing 2C					0.00653985	-2.36246			7918768
PTC w/o HT vs. TN	337	DNAH1	dynein, axonemal, heavy chain 1					0.000560214	2.21467			8080226
PTC w/o HT vs. TN	337	DNAPTP3	histone demethylase UTY-like					1.23668e-05	2.24403			8048139
PTC w/o HT vs. TN	337	DSP	desmoplakin					0.00452463	2.46818			8116780
PTC w/o HT vs. TN	337	ECSIT	ECSIT signalling integrator					3.63621e-05	-2.28356			8034286
PTC w/o HT vs. TN	337	ELK3	ELK3, ETS-domain protein (SRF accessory protein 2)					0.00068768	2.36979			7957665
PTC w/o HT vs. TN	337	EMP2	epithelial membrane protein 2					0.00149464	2.56438			7999387
PTC w/o HT vs. TN	337	ENAH	enabled homolog (Drosophila)					0.00140883	2.09737			7924619
PTC w/o HT vs. TN	337	ENDOG	endonuclease G					4.08585e-05	-2.07103			8158418
PTC w/o HT vs. TN	337	EPB41L1	erythrocyte membrane protein band 4.1-like 1					0.000202692	2.09423			8062251
PTC w/o HT vs. TN	337	EPHA10	EPH receptor A10					0.00115649	2.22499			7915056
PTC w/o HT vs. TN	337	EPOR	erythropoietin receptor					0.000696829	2.20399			8034217
PTC w/o HT vs. TN	337	ERCC6	excision repair cross-complementation group 6					0.000219801	2.05792			7933509
PTC w/o HT vs. TN	337	ERMAP	erythroblast membrane-associated protein (Scianna blood group)					0.00111939	2.05715			7900609
PTC w/o HT vs. TN	337	ESRRA	estrogen-related receptor alpha					1.13819e-05	-2.50356			7940989
PTC w/o HT vs. TN	337	ETNK2	ethanolamine kinase 2					0.000239578	4.36883			7923596
PTC w/o HT vs. TN	337	FAM13C	family with sequence similarity 13, member C					0.00529573	-2.10975			7933733
PTC w/o HT vs. TN	337	FAM43A	family with sequence similarity 43, member A					0.00101734	2.96469			8084891
PTC w/o HT vs. TN	337	FBXO17	F-box protein 17					4.23795e-05	-2.14909			8036676
PTC w/o HT vs. TN	337	FBXO22	F-box protein 22					0.00113445	2.06649			7985053
PTC w/o HT vs. TN	337	FLJ42627	uncharacterized LOC645644					0.000284474	2.27526			7998820
PTC w/o HT vs. TN	337	G0S2	G0/G1 switch 2					0.00160053	2.81827			7909441
PTC w/o HT vs. TN	337	GABBR1	gamma-aminobutyric acid (GABA) B receptor, 1					0.0014864	2.89959			8179595
PTC w/o HT vs. TN	337	GADD45G	growth arrest and DNA damage inducible gamma					0.00273777	-2.75878			8156309
PTC w/o HT vs. TN	337	GATD3A	glutamine amidotransferase like class 1 domain containing 3A					0.000875815	-2.12176			8069026
PTC w/o HT vs. TN	337	GEMIN6	gem (nuclear organelle) associated protein 6					6.09943e-05	-2.0738			8041553
PTC w/o HT vs. TN	337	GLRX	glutaredoxin (thioltransferase)					0.00103293	-3.74977			8113214
PTC w/o HT vs. TN	337	GMCL1	germ cell-less, spermatogenesis associated 1					0.000932425	2.07165			8042487
PTC w/o HT vs. TN	337	GNPNAT1	glucosamine-phosphate N-acetyltransferase 1					0.00742055	2.09538			7979196
PTC w/o HT vs. TN	337	GOLT1B	golgi transport 1B					0.00357671	-2.23399			7954388
PTC w/o HT vs. TN	337	GPCPD1	glycerophosphocholine phosphodiesterase 1					0.00100272	2.13965			8064868
PTC w/o HT vs. TN	337	GPR25	G protein-coupled receptor 25					5.93092e-05	-2.13303			7908637
PTC w/o HT vs. TN	337	GPSM2	G-protein signaling modulator 2					0.000954879	-2.88334			7903565
PTC w/o HT vs. TN	337	GRB7	growth factor receptor-bound protein 7					0.00296059	2.1548			8006940
PTC w/o HT vs. TN	337	GTF2H4	general transcription factor IIH, polypeptide 4, 52kDa					0.000856297	2.01674			8118007
PTC w/o HT vs. TN	337	HDAC8	histone deacetylase 8					0.00382234	2.02211			8173531
PTC w/o HT vs. TN	337	HIPK2	homeodomain interacting protein kinase 2					4.9486e-05	2.27981			8143307
PTC w/o HT vs. TN	337	HMGN4	high mobility group nucleosomal binding domain 4					4.95768e-06	2.1099			8117510
PTC w/o HT vs. TN	337	HNRNPH2	heterogeneous nuclear ribonucleoprotein H2 (H)					0.00298231	-2.06137			8168852
PTC w/o HT vs. TN	337	HSD17B10	hydroxysteroid (17-beta) dehydrogenase 10					0.000898087	-2.00197			8172905
PTC w/o HT vs. TN	337	HSPB8	heat shock 22kDa protein 8					0.00191735	-4.59089			7959102
PTC w/o HT vs. TN	337	HTRA3	HtrA serine peptidase 3					0.0046337	-2.06474			8094056
PTC w/o HT vs. TN	337	HYOU1	hypoxia up-regulated 1					0.00395427	-2.08295			7952145
PTC w/o HT vs. TN	337	IGFL2	IGF-like family member 2					0.000895782	2.39687			8029773
PTC w/o HT vs. TN	337	IL17RD	interleukin 17 receptor D					0.00142051	2.15109			8088264
PTC w/o HT vs. TN	337	INF2	inverted formin, FH2 and WH2 domain containing					0.00511831	2.21163			7977241
PTC w/o HT vs. TN	337	INO80D	INO80 complex subunit D					0.000839973	2.02165			8058415
PTC w/o HT vs. TN	337	INTS11	integrator complex subunit 11					0.000135376	2.04565			7911486
PTC w/o HT vs. TN	337	INTU	inturned planar cell polarity protein					0.00122929	2.13654			8097307
PTC w/o HT vs. TN	337	IPO4	importin 4					0.000662583	2.01185			7978132
PTC w/o HT vs. TN	337	ISCA1	iron-sulfur cluster assembly 1					2.17658e-05	-2.45233			8162142
PTC w/o HT vs. TN	337	ITGA8	integrin, alpha 8					0.00572295	-2.82175			7932254
PTC w/o HT vs. TN	337	ITGB3	integrin, beta 3 (platelet glycoprotein IIIa, antigen CD61)					0.00438797	3.28965			8007931
PTC w/o HT vs. TN	337	ITPR1	inositol 1,4,5-trisphosphate receptor, type 1					0.00604696	-2.93156			8077376
PTC w/o HT vs. TN	337	IYD	iodotyrosine deiodinase					0.000835372	-5.66017			8122744
PTC w/o HT vs. TN	337	JOSD1	Josephin domain containing 1					0.000531446	2.06114			8076128
PTC w/o HT vs. TN	337	KAT6B	K(lysine) acetyltransferase 6B					0.0002013	2.07968			7928491
PTC w/o HT vs. TN	337	KIAA1217	KIAA1217					0.00072819	2.62252			7926679
PTC w/o HT vs. TN	337	KIAA1522	KIAA1522					0.000289036	2.19778			7899821
PTC w/o HT vs. TN	337	KMT2C	lysine (K)-specific methyltransferase 2C					9.95341e-05	2.01269			8143988
PTC w/o HT vs. TN	337	LAYN	layilin					0.00343768	-2.6212			7943749
PTC w/o HT vs. TN	337	LCN8	lipocalin 8					0.00123684	2.86425			8165295
PTC w/o HT vs. TN	337	LENG8	leukocyte receptor cluster (LRC) member 8					0.00186659	2.38824			8031176
PTC w/o HT vs. TN	337	LINC00339	long intergenic non-protein coding RNA 339					3.86479e-06	-2.03586			7898736
PTC w/o HT vs. TN	337	LINC00346	long intergenic non-protein coding RNA 346					0.00858049	-2.0755			7972826
PTC w/o HT vs. TN	337	LINC00665	long intergenic non-protein coding RNA 665					0.000891375	4.23087			8036302
PTC w/o HT vs. TN	337	LOC100132686	uncharacterized LOC100132686					4.59847e-05	2.33945			7943890
PTC w/o HT vs. TN	337	LOC101927859	uncharacterized LOC101927859					5.06342e-06	3.3307			8071375
PTC w/o HT vs. TN	337	LOC494141	solute carrier family 25, member 51 pseudogene					1.10302e-08	-2.09729			7938750
PTC w/o HT vs. TN	337	LOC642533	uncharacterized LOC642533					0.00210097	3.17054			7997904
PTC w/o HT vs. TN	337	LOC729461	uncharacterized LOC729461					2.29952e-07	3.63106			8071361
PTC w/o HT vs. TN	337	LRP5L	low density lipoprotein receptor-related protein 5-like					0.000634469	2.16844			8075052
PTC w/o HT vs. TN	337	LY6G6C	lymphocyte antigen 6 complex, locus G6C					0.000435502	2.17616			8178586
PTC w/o HT vs. TN	337	LYST	lysosomal trafficking regulator					0.00128219	2.24788			7925257
PTC w/o HT vs. TN	337	MAPKAPK3	mitogen-activated protein kinase-activated protein kinase 3					0.000747995	2.04561			8080013
PTC w/o HT vs. TN	337	MBD5	methyl-CpG binding domain protein 5					0.000160663	2.24878			8045604
PTC w/o HT vs. TN	337	ME1	malic enzyme 1, NADP(+)-dependent, cytosolic					0.00563829	-2.65819			8127854
PTC w/o HT vs. TN	337	MEAF6	MYST/Esa1 associated factor 6					1.9755e-05	2.27133			7914996
PTC w/o HT vs. TN	337	MEMO1	mediator of cell motility 1					1.40863e-06	-2.05036			8068410
PTC w/o HT vs. TN	337	MIF4GD	MIF4G domain containing					0.000147185	2.14805			8018343
PTC w/o HT vs. TN	337	MIR152	microRNA 152					1.45093e-07	-2.21773			8016400
PTC w/o HT vs. TN	337	MIR181B2	microRNA 181b-2					0.00182446	3.37062			8157802
PTC w/o HT vs. TN	337	MIR600HG	MIR600 host gene (non-protein coding)					0.0059568	2.2492			8164008
PTC w/o HT vs. TN	337	MIR646HG	MIR646 host gene (non-protein coding)					0.000998992	3.11877			8063793
PTC w/o HT vs. TN	337	MIS12	MIS12 kinetochore complex component					0.000672342	-2.16206			8004144
PTC w/o HT vs. TN	337	MLXIP	MLX interacting protein					0.00100547	2.02369			7959361
PTC w/o HT vs. TN	337	MORC4	MORC family CW-type zinc finger 4					4.35478e-06	2.09521			8174337
PTC w/o HT vs. TN	337	MROH6	maestro heat-like repeat family member 6					0.00773457	2.71449			8153424
PTC w/o HT vs. TN	337	MRPL22	mitochondrial ribosomal protein L22					5.81509e-05	-2.07428			8109475
PTC w/o HT vs. TN	337	MRPL35	mitochondrial ribosomal protein L35					0.00139052	2.23046			8043278
PTC w/o HT vs. TN	337	MSRB2	methionine sulfoxide reductase B2					0.00285626	-2.06486			7926661
PTC w/o HT vs. TN	337	MSRB3	methionine sulfoxide reductase B3					0.00754355	-2.09499			7956856
PTC w/o HT vs. TN	337	MTCYBP41	MT-CYB pseudogene 41					0.000982967	-2.08596			7950895
PTC w/o HT vs. TN	337	MTMR12	myotubularin related protein 12					3.25428e-06	2.4768			8111339
PTC w/o HT vs. TN	337	MTMR9LP	myotubularin related protein 9-like, pseudogene					0.000256687	2.00664			7914516
PTC w/o HT vs. TN	337	MYH14	myosin, heavy chain 14, non-muscle					0.000181232	2.20307			8030582
PTC w/o HT vs. TN	337	NAP1L3	nucleosome assembly protein 1-like 3					0.00671316	2.57785			8173917
PTC w/o HT vs. TN	337	NDUFA1	NADH dehydrogenase (ubiquinone) 1 alpha subcomplex, 1, 7.5kDa					0.00263495	-2.3614			8169659
PTC w/o HT vs. TN	337	NDUFB1	NADH dehydrogenase (ubiquinone) 1 beta subcomplex, 1, 7kDa					0.00194158	-2.34545			7980955
PTC w/o HT vs. TN	337	NDUFS1	NADH:ubiquinone oxidoreductase core subunit S1					0.000403379	-2.03761			8058428
PTC w/o HT vs. TN	337	NELL2	NEL-like 2 (chicken)					0.00553215	3.88857			7962455
PTC w/o HT vs. TN	337	NFIB	nuclear factor I B					0.00742034	2.20994			8160138
PTC w/o HT vs. TN	337	NFIX	nuclear factor I X					0.00143811	2.20473			8026139
PTC w/o HT vs. TN	337	NIPA1	NIPA magnesium transporter 1					0.00176872	-2.07428			7986675
PTC w/o HT vs. TN	337	NKAPP1	NFKB activating protein pseudogene 1					5.73137e-05	2.38457			8174761
PTC w/o HT vs. TN	337	NPAS3	neuronal PAS domain protein 3					0.000282883	2.01952			7973875
PTC w/o HT vs. TN	337	NUB1	negative regulator of ubiquitin-like proteins 1					0.00595737	2.45421			8143937
PTC w/o HT vs. TN	337	NYNRIN	NYN domain and retroviral integrase containing					0.00273168	2.70632			7973727
PTC w/o HT vs. TN	337	OBI1	ORC ubiquitin ligase 1					0.00185259	-2.01861			7972180
PTC w/o HT vs. TN	337	OGFOD1	2-oxoglutarate and iron-dependent oxygenase domain containing 1					0.0010205	-2.03847			7995755
PTC w/o HT vs. TN	337	OR7E106P	olfactory receptor family 7 subfamily E member 106 pseudogene					0.000473458	2.02375			8138145
PTC w/o HT vs. TN	337	PAMR1	peptidase domain containing associated with muscle regeneration 1					0.0042833	-2.24512			7947512
PTC w/o HT vs. TN	337	PAPLN	papilin, proteoglycan-like sulfated glycoprotein					0.001824	2.20486			7975562
PTC w/o HT vs. TN	337	PBLD	phenazine biosynthesis-like protein domain containing					0.00218495	2.02989			7933982
PTC w/o HT vs. TN	337	PBX1	pre-B-cell leukemia homeobox 1					0.00826651	2.0435			7906954
PTC w/o HT vs. TN	337	PC	pyruvate carboxylase					0.000704214	2.58863			7949719
PTC w/o HT vs. TN	337	PFN1P2	profilin 1 pseudogene 2					0.00217104	2.08765			7904974
PTC w/o HT vs. TN	337	PGRMC2	progesterone receptor membrane component 2					0.00141157	2.23218			8102745
PTC w/o HT vs. TN	337	PHF20	PHD finger protein 20					0.000202225	-2.03308			8062213
PTC w/o HT vs. TN	337	PHF5A	PHD finger protein 5A					0.00294153	-2.07019			8076339
PTC w/o HT vs. TN	337	PHGDH	phosphoglycerate dehydrogenase					0.00149373	2.77508			7904433
PTC w/o HT vs. TN	337	PHYHD1	phytanoyl-CoA dioxygenase domain containing 1					0.00484507	2.99197			8158431
PTC w/o HT vs. TN	337	PIGL	phosphatidylinositol glycan anchor biosynthesis, class L					0.000163052	2.03443			8005157
PTC w/o HT vs. TN	337	PLEKHA6	pleckstrin homology domain containing, family A member 6					0.00072256	2.29406			7923635
PTC w/o HT vs. TN	337	PLEKHF1	pleckstrin homology and FYVE domain containing 1					3.15139e-05	-2.29883			8027398
PTC w/o HT vs. TN	337	PLEKHJ1	pleckstrin homology domain containing, family J member 1					6.43406e-06	-2.20717			8032455
PTC w/o HT vs. TN	337	PLXNA2	plexin A2					0.00106752	2.33236			7923991
PTC w/o HT vs. TN	337	POLR1B	polymerase (RNA) I polypeptide B, 128kDa					0.000117263	2.01545			8044473
PTC w/o HT vs. TN	337	POLR2A	polymerase (RNA) II (DNA directed) polypeptide A, 220kDa					1.79791e-05	2.16429			8004431
PTC w/o HT vs. TN	337	POM121L8P	POM121 transmembrane nucleoporin-like 8 pseudogene					0.00122635	2.19082			8074712
PTC w/o HT vs. TN	337	PPCS	phosphopantothenoylcysteine synthetase					3.64756e-05	-2.04166			7900546
PTC w/o HT vs. TN	337	PPIAP33	peptidylprolyl isomerase A pseudogene 33					0.000366823	-2.36284			8154357
PTC w/o HT vs. TN	337	PPL	periplakin					0.000599683	3.09813			7999253
PTC w/o HT vs. TN	337	PPP1R12C	protein phosphatase 1, regulatory subunit 12C					0.0015055	-2.0101			8039316
PTC w/o HT vs. TN	337	PPP1R13L	protein phosphatase 1, regulatory subunit 13 like					0.000515094	2.07106			8037563
PTC w/o HT vs. TN	337	PPP2R1A	protein phosphatase 2, regulatory subunit A, alpha					0.000225175	2.03709			8030881
PTC w/o HT vs. TN	337	PRO2012	uncharacterized protein PRO2012					0.00817264	3.11728			7924817
PTC w/o HT vs. TN	337	PRRT2	proline-rich transmembrane protein 2					0.00215017	2.04205			7994647
PTC w/o HT vs. TN	337	PRSS1	protease, serine, 1 (trypsin 1)					0.00244945	3.31494			8136795
PTC w/o HT vs. TN	337	PSMA4	proteasome (prosome, macropain) subunit, alpha type, 4					0.00188784	-2.16902			7985202
PTC w/o HT vs. TN	337	PSMA6	proteasome (prosome, macropain) subunit, alpha type, 6					0.000106576	-2.30162			7973936
PTC w/o HT vs. TN	337	PSMA7	proteasome (prosome, macropain) subunit, alpha type, 7					0.00344547	-2.03043			8067382
PTC w/o HT vs. TN	337	PSMD7	proteasome (prosome, macropain) 26S subunit, non-ATPase, 7					0.000811328	-2.13262			7997230
PTC w/o HT vs. TN	337	PTCHD4	patched domain containing 4					0.0044767	2.63984			8126855
PTC w/o HT vs. TN	337	PTPN14	protein tyrosine phosphatase, non-receptor type 14					0.000428434	2.21687			7924207
PTC w/o HT vs. TN	337	QRFPR	pyroglutamylated RFamide peptide receptor					0.00262482	2.00833			8102610
PTC w/o HT vs. TN	337	RAB14	RAB14, member RAS oncogene family					0.00752352	2.01918			8163882
PTC w/o HT vs. TN	337	RABGGTA	Rab geranylgeranyltransferase subunit alpha					1.26324e-05	2.17887			7978239
PTC w/o HT vs. TN	337	RAPGEF3	Rap guanine nucleotide exchange factor (GEF) 3					0.00109702	2.38736			7962625
PTC w/o HT vs. TN	337	RAPH1	Ras association (RalGDS/AF-6) and pleckstrin homology domains 1					0.00664481	2.14852			8058390
PTC w/o HT vs. TN	337	RARG	retinoic acid receptor, gamma					7.4237e-05	2.4316			7963631
PTC w/o HT vs. TN	337	RASA1	RAS p21 protein activator (GTPase activating protein) 1					1.03665e-05	2.3614			8106784
PTC w/o HT vs. TN	337	RASGEF1A	RasGEF domain family, member 1A					0.000102054	2.52028			7933149
PTC w/o HT vs. TN	337	RASGRF1	Ras protein-specific guanine nucleotide-releasing factor 1					4.17732e-05	2.74931			7990774
PTC w/o HT vs. TN	337	RCCD1	RCC1 domain containing 1					6.36534e-07	-2.23611			7986186
PTC w/o HT vs. TN	337	RCN1	reticulocalbin 1, EF-hand calcium binding domain					0.00118443	-2.1572			7939120
PTC w/o HT vs. TN	337	RELL1	RELT-like 1					0.0011749	-2.05276			8099797
PTC w/o HT vs. TN	337	RF00019_ENSG00000199440	RF00019 ENSG00000199440					0.0037113	2.44264			7980477
PTC w/o HT vs. TN	337	RF00019_ENSG00000199890	RF00019 ENSG00000199890					0.00218681	2.17593			7903970
PTC w/o HT vs. TN	337	RF00019_ENSG00000200170	RF00019 ENSG00000200170					0.00318548	4.55006			7928306
PTC w/o HT vs. TN	337	RF00019_ENSG00000200714	RF00019 ENSG00000200714					0.00748733	2.23908			8146647
PTC w/o HT vs. TN	337	RF00019_ENSG00000200884	RF00019 ENSG00000200884					0.00401406	2.16804			8113274
PTC w/o HT vs. TN	337	RF00019_ENSG00000202523	RF00019 ENSG00000202523					0.00155887	3.01446			8156132
PTC w/o HT vs. TN	337	RF00019_ENSG00000206756	RF00019 ENSG00000206756					0.00420742	4.01602			7928489
PTC w/o HT vs. TN	337	RF00019_ENSG00000207091	RF00019 ENSG00000207091					0.000943379	2.35558			7982514
PTC w/o HT vs. TN	337	RF00019_ENSG00000207404	RF00019 ENSG00000207404					0.000689367	2.47082			8107232
PTC w/o HT vs. TN	337	RF00019_ENSG00000207417	RF00019 ENSG00000207417					0.000214584	3.95348			8146955
PTC w/o HT vs. TN	337	RF00019_ENSG00000222511	RF00019 ENSG00000222511					0.00687392	3.20001			7912196
PTC w/o HT vs. TN	337	RF00091_ENSG00000202374	RF00091 ENSG00000202374					0.0015247	3.87837			8095356
PTC w/o HT vs. TN	337	RF00393_ENSG00000207410	RF00393 ENSG00000207410					0.00711189	2.01622			8009351
PTC w/o HT vs. TN	337	RGL3	ral guanine nucleotide dissociation stimulator-like 3					0.0015341	2.94409			8034227
PTC w/o HT vs. TN	337	RHOJ	ras homolog family member J					0.00417423	-2.38601			7974902
PTC w/o HT vs. TN	337	RIMS2	regulating synaptic membrane exocytosis 2					0.00218011	3.18824			8147796
PTC w/o HT vs. TN	337	RING1	ring finger protein 1					0.000460094	2.11992			8118634
PTC w/o HT vs. TN	337	RN7SKP187	RNA, 7SK small nuclear pseudogene 187					0.00069265	2.03847			8135512
PTC w/o HT vs. TN	337	RN7SKP35	RNA, 7SK small nuclear pseudogene 35					0.00304702	4.4713			8097809
PTC w/o HT vs. TN	337	RN7SL19P	RNA, 7SL, cytoplasmic 19, pseudogene					0.00506347	2.0441			8151306
PTC w/o HT vs. TN	337	RN7SL254P	RNA, 7SL, cytoplasmic 254, pseudogene					0.00249253	3.24729			8097743
PTC w/o HT vs. TN	337	RN7SL272P	RNA, 7SL, cytoplasmic 272, pseudogene					0.00182626	-2.03517			7970735
PTC w/o HT vs. TN	337	RNA5SP345	RNA, 5S ribosomal pseudogene 345					0.000489488	2.09174			7951131
PTC w/o HT vs. TN	337	RNF8	ring finger protein 8, E3 ubiquitin protein ligase					2.63373e-05	-2.03265			8119184
PTC w/o HT vs. TN	337	RNU11	RNA, U11 small nuclear					0.00854813	-4.95172			7899502
PTC w/o HT vs. TN	337	RNU2-68P	RNA, U2 small nuclear 68, pseudogene					5.22934e-05	2.34086			8173549
PTC w/o HT vs. TN	337	RNU4-32P	RNA, U4 small nuclear 32, pseudogene					0.00238699	2.47866			7966223
PTC w/o HT vs. TN	337	RNU4-36P	RNA, U4 small nuclear 36, pseudogene					0.00480892	2.56622			7996805
PTC w/o HT vs. TN	337	RNU6-1169P	RNA, U6 small nuclear 1169, pseudogene					0.00730413	2.42306			8045846
PTC w/o HT vs. TN	337	RNU6-125P	RNA, U6 small nuclear 125, pseudogene					0.0075609	2.20708			7902848
PTC w/o HT vs. TN	337	RNU6-1263P	RNA, U6 small nuclear 1263, pseudogene					0.00412721	2.67567			8081233
PTC w/o HT vs. TN	337	RNU6-1280P	RNA, U6 small nuclear 1280, pseudogene					0.00045907	4.44274			7991171
PTC w/o HT vs. TN	337	RNU6-377P	RNA, U6 small nuclear 377, pseudogene					0.00432357	2.22429			8077929
PTC w/o HT vs. TN	337	RNU6-446P	RNA, U6 small nuclear 446, pseudogene					0.0030932	2.52139			8009073
PTC w/o HT vs. TN	337	RNU6-725P	RNA, U6 small nuclear 725, pseudogene					3.50304e-05	2.34642			7925448
PTC w/o HT vs. TN	337	RNU6-957P	RNA, U6 small nuclear 957, pseudogene					0.00658826	2.0224			8128886
PTC w/o HT vs. TN	337	RNY1P12	RNY1 pseudogene 12					0.00738568	2.78844			8089247
PTC w/o HT vs. TN	337	RPL5	ribosomal protein L5					0.000110011	2.02967			8076511
PTC w/o HT vs. TN	337	RPL7L1P11	ribosomal protein L7-like 1 pseudogene 11					0.00032304	-2.02316			8170362
PTC w/o HT vs. TN	337	RPRD2	regulation of nuclear pre-mRNA domain containing 2					0.000816216	2.10094			7905185
PTC w/o HT vs. TN	337	RPRML	reprimo-like					2.57587e-05	-2.05839			8016320
PTC w/o HT vs. TN	337	RRAD	Ras-related associated with diabetes					0.00333789	-2.43621			8001918
PTC w/o HT vs. TN	337	RRAS	RAS related					0.00136701	2.87584			8038407
PTC w/o HT vs. TN	337	RTKN	rhotekin					9.40076e-05	2.24446			8053142
PTC w/o HT vs. TN	337	SAMD12	sterile alpha motif domain containing 12					0.00151752	2.35529			8152506
PTC w/o HT vs. TN	337	SC5D	sterol-C5-desaturase					0.00442758	2.4293			7944656
PTC w/o HT vs. TN	337	SEPTIN7	septin 7					0.000156966	-2.27188			8132292
PTC w/o HT vs. TN	337	SEPTIN8	septin 8					0.000138241	2.11382			8114050
PTC w/o HT vs. TN	337	SETDB2	SET domain, bifurcated 2					0.000136256	-2.38979			7969114
PTC w/o HT vs. TN	337	SGMS2	sphingomyelin synthase 2					0.00349717	2.69798			8096733
PTC w/o HT vs. TN	337	SGSM1	small G protein signaling modulator 1					0.000210243	2.08444			8071953
PTC w/o HT vs. TN	337	SHROOM3	shroom family member 3					0.00403042	2.01489			8095834
PTC w/o HT vs. TN	337	SIPA1L1	signal-induced proliferation-associated 1 like 1					0.000215526	2.53773			7975459
PTC w/o HT vs. TN	337	SLC16A1	solute carrier family 16 member 1					0.00109266	-2.04561			7918622
PTC w/o HT vs. TN	337	SLC17A5	solute carrier family 17 (acidic sugar transporter), member 5					0.00138452	2.66588			8127549
PTC w/o HT vs. TN	337	SLC1A1	solute carrier family 1 member 1					0.00190045	-4.24954			8154135
PTC w/o HT vs. TN	337	SLC25A20	solute carrier family 25 member 20					0.00618744	-2.26053			8087224
PTC w/o HT vs. TN	337	SLC25A37	solute carrier family 25 member 37					0.000515343	2.39031			8145291
PTC w/o HT vs. TN	337	SLC36A4	solute carrier family 36 member 4					0.0068337	-2.06448			7950990
PTC w/o HT vs. TN	337	SMCR8	Smith-Magenis syndrome chromosome region, candidate 8					3.47356e-05	2.07474			8005441
PTC w/o HT vs. TN	337	SNAP25	synaptosomal-associated protein, 25kDa					0.0024056	2.02047			8060963
PTC w/o HT vs. TN	337	SNCB	synuclein, beta					0.00045588	-2.01594			8115948
PTC w/o HT vs. TN	337	SNORA74C-1	small nucleolar RNA, H/ACA box 74C-1					0.000752537	3.3744			7927527
PTC w/o HT vs. TN	337	SNORC	secondary ossification center associated regulator of chondrocyte maturation					1.51713e-06	-2.13588			8049239
PTC w/o HT vs. TN	337	SNORD3B-1	small nucleolar RNA, C/D box 3B-1					0.00384138	-6.33224			8005547
PTC w/o HT vs. TN	337	SNRPA	small nuclear ribonucleoprotein polypeptide A					3.99639e-05	2.05202			8028916
PTC w/o HT vs. TN	337	SOX7	SRY (sex determining region Y)-box 7					0.0028667	-2.03947			8149289
PTC w/o HT vs. TN	337	SPAG17	sperm associated antigen 17					0.00296374	2.38051			7918973
PTC w/o HT vs. TN	337	SRGAP1	SLIT-ROBO Rho GTPase activating protein 1					0.0034903	2.17372			7956759
PTC w/o HT vs. TN	337	SRGAP2	SLIT-ROBO Rho GTPase activating protein 2					0.00159394	2.07256			7909175
PTC w/o HT vs. TN	337	SSX1	synovial sarcoma, X breakpoint 1					0.00517832	2.16438			8167254
PTC w/o HT vs. TN	337	STK35	serine threonine kinase 35					0.000483337	2.01455			8060427
PTC w/o HT vs. TN	337	STK36	serine threonine kinase 36					0.00151004	2.03153			8048381
PTC w/o HT vs. TN	337	STXBP6	syntaxin binding protein 6 (amisyn)					0.00683223	3.35615			7978376
PTC w/o HT vs. TN	337	SVIP	small VCP interacting protein					0.00433709	2.23302			7947147
PTC w/o HT vs. TN	337	SYNE1	spectrin repeat containing, nuclear envelope 1					0.00624112	-2.11272			8130211
PTC w/o HT vs. TN	337	SYT12	synaptotagmin XII					8.32798e-05	2.28532			7941749
PTC w/o HT vs. TN	337	TACO1	translational activator of mitochondrially encoded cytochrome c o					0.000260566	-2.13731			8009176
PTC w/o HT vs. TN	337	TAF5	TAF5 RNA polymerase II, TATA box binding protein (TBP)-associated					2.047e-06	-2.24193			7930213
PTC w/o HT vs. TN	337	TANC1	tetratricopeptide repeat, ankyrin repeat and coiled-coil containing 1					0.000592491	2.29376			8045889
PTC w/o HT vs. TN	337	TANK	TRAF family member-associated NFKB activator					6.23447e-05	2.25733			8045933
PTC w/o HT vs. TN	337	TAS2R20	taste receptor, type 2, member 20					0.00807355	3.14997			7961285
PTC w/o HT vs. TN	337	TAS2R4	taste receptor, type 2, member 4					0.00174275	3.17836			8136645
PTC w/o HT vs. TN	337	TIMM17B	translocase of inner mitochondrial membrane 17B					2.24125e-05	-2.11761			8172453
PTC w/o HT vs. TN	337	TMEM186	transmembrane protein 186					0.00432744	-2.02325			7999317
PTC w/o HT vs. TN	337	TMEM234	transmembrane protein 234					0.000341355	2.33565			7914500
PTC w/o HT vs. TN	337	TMEM39B	transmembrane protein 39B					0.000188583	2.10371			7899675
PTC w/o HT vs. TN	337	TMPRSS2	transmembrane protease, serine 2					0.00453119	-4.18288			8070467
PTC w/o HT vs. TN	337	TOE1	target of EGR1, member 1 (nuclear)					0.00127173	2.09251			7901091
PTC w/o HT vs. TN	337	TOMM40	translocase of outer mitochondrial membrane 40					0.00107155	-2.04098			8029521
PTC w/o HT vs. TN	337	TPGS1	tubulin polyglutamylase complex subunit 1					1.32927e-05	-2.26908			8023948
PTC w/o HT vs. TN	337	TRAM1	translocation associated membrane protein 1					0.000222361	-2.05038			8151281
PTC w/o HT vs. TN	337	TRMT13	tRNA methyltransferase 13 homolog (S. cerevisiae)					0.00431042	2.00727			7903308
PTC w/o HT vs. TN	337	TSKU	tsukushi, small leucine rich proteoglycan					0.00320019	2.14419			7942674
PTC w/o HT vs. TN	337	TTC3	tetratricopeptide repeat domain 3					0.000151163	2.24421			8068522
PTC w/o HT vs. TN	337	TTLL3	tubulin tyrosine ligase-like family, member 3					0.00275817	2.14447			8077612
PTC w/o HT vs. TN	337	TXN	thioredoxin					0.00819982	-2.23951			8163185
PTC w/o HT vs. TN	337	UBXN4	UBX domain protein 4					0.000417909	-2.02091			8055404
PTC w/o HT vs. TN	337	URGCP-MRPS24	URGCP-MRPS24 readthrough					0.00616743	2.43743			8139250
PTC w/o HT vs. TN	337	USF3	upstream transcription factor family member 3					0.00216698	2.11365			8089647
PTC w/o HT vs. TN	337	USP32P1	ubiquitin specific peptidase 32 pseudogene 1					0.0007058	-4.94083			8005225
PTC w/o HT vs. TN	337	VAMP4	vesicle-associated membrane protein 4					0.00232237	2.93343			7922309
PTC w/o HT vs. TN	337	VCL	vinculin					0.00043056	2.07036			7928444
PTC w/o HT vs. TN	337	VLDLR	very low density lipoprotein receptor					0.00783398	-2.44023			8154100
PTC w/o HT vs. TN	337	VPS8	vacuolar protein sorting 8 homolog (S. cerevisiae)					6.00382e-06	-2.08083			8084541
PTC w/o HT vs. TN	337	VSIG1	V-set and immunoglobulin domain containing 1					0.00698004	2.56699			8169263
PTC w/o HT vs. TN	337	WASF2	WAS protein family, member 2					3.95174e-08	2.29816			7914094
PTC w/o HT vs. TN	337	WNK1	WNK lysine deficient protein kinase 1					1.32041e-05	2.15908			7952953
PTC w/o HT vs. TN	337	WWC3	WWC family member 3					0.000219916	2.08873			8165947
PTC w/o HT vs. TN	337	ZBTB7C	zinc finger and BTB domain containing 7C					0.00166682	2.40067			8023212
PTC w/o HT vs. TN	337	ZC2HC1A	zinc finger, C2HC-type containing 1A					0.00326626	2.26809			8147019
PTC w/o HT vs. TN	337	ZMIZ1	zinc finger, MIZ-type containing 1					0.000599741	2.21757			7928558
PTC w/o HT vs. TN	337	ZMYM3	zinc finger, MYM-type 3					3.2823e-06	2.09473			8173457
PTC w/o HT vs. TN	337	ZNF117	zinc finger protein 117					0.00197233	2.5456			8139832
PTC w/o HT vs. TN	337	ZNF124	zinc finger protein 124					0.00203908	-2.00454			7925691
PTC w/o HT vs. TN	337	ZNF207	zinc finger protein 207					4.40611e-06	2.0479			8006377
PTC w/o HT vs. TN	337	ZNF319	zinc finger protein 319					0.000875909	2.01572			8001651
PTC w/o HT vs. TN	337	ZNF462	zinc finger protein 462					0.00240521	2.32996			8157105
PTC w/o HT vs. TN	337	ZNF608	zinc finger protein 608					0.000694357	2.4817			8113761
PTC w/o HT vs. TN	337	ZNF678	zinc finger protein 678					0.00370409	2.28453			7910198
PTC w/o HT vs. TN	337	ZNF724	zinc finger protein 724					0.00200841	3.25072			8035838
PTC w/o HT vs. TN	337	ZNRF3	zinc and ring finger 3					0.000166307	2.15588			8072160
PTC w/o HT vs. TN	337	ZP3	zona pellucida glycoprotein 3 (sperm receptor)					0.000535334	2.06837			8133728
HT vs. TN	358	ABCC4	ATP binding cassette subfamily C member 4	0.00543875	2.97708							7972297
HT vs. TN	358	AC106774.4_ENSG00000268799	AC106774.4 ENSG00000268799	0.000563218	-2.01508							8111212
HT vs. TN	358	ACTN3	actinin, alpha 3	5.09549e-07	-2.14713							7941662
HT vs. TN	358	ADAM28	ADAM metallopeptidase domain 28	0.00315468	5.71441							8145293
HT vs. TN	358	ADAMDEC1	ADAM-like, decysin 1	0.00367399	7.17813							8145317
HT vs. TN	358	ADGRF5	adhesion G protein-coupled receptor F5	0.00294373	-2.57281							8126798
HT vs. TN	358	AFAP1L1	actin filament associated protein 1-like 1	7.04937e-05	-2.00245							8109120
HT vs. TN	358	AGER	advanced glycosylation end product-specific receptor	0.00760865	-3.02294							8178771
HT vs. TN	358	AHNAK	AHNAK nucleoprotein	0.0025545	-2.00534							7948667
HT vs. TN	358	AIF1	allograft inflammatory factor 1	0.00482716	3.21487							8118158
HT vs. TN	358	ANKRD36B	ankyrin repeat domain 36B	0.00366391	2.29356							8043697
HT vs. TN	358	ANPEP	alanyl (membrane) aminopeptidase	0.00375381	2.51072							7991335
HT vs. TN	358	ANXA2R	annexin A2 receptor	0.000129973	2.1509							8111925
HT vs. TN	358	AOAH	acyloxyacyl hydrolase (neutrophil)	0.00359189	4.74782							8139033
HT vs. TN	358	ARHGAP15	Rho GTPase activating protein 15	0.00337159	4.66659							8045563
HT vs. TN	358	ARHGAP25	Rho GTPase activating protein 25	0.00377188	3.19399							8042416
HT vs. TN	358	ARRB2	arrestin, beta 2	0.00776155	2.1349							8003903
HT vs. TN	358	ATP2A3	ATPase, Ca++ transporting, ubiquitous	0.00357225	3.30447							8011516
HT vs. TN	358	ATXN7	ataxin 7	2.62026e-05	2.02039							8080878
HT vs. TN	358	B4GAT1	beta-1,4-glucuronyltransferase 1	0.00106288	-2.01644							7949615
HT vs. TN	358	BCL11A	BAF chromatin remodeling complex subunit BCL11A	2.50261e-05	4.5193							8052399
HT vs. TN	358	BCL2A1	BCL2-related protein A1	0.00185682	3.98981							7990818
HT vs. TN	358	BIN2	bridging integrator 2	0.00222317	4.75235							7963289
HT vs. TN	358	BLM	Bloom syndrome, RecQ helicase-like	0.00690111	2.62419							7986068
HT vs. TN	358	BRCC3	BRCA1/BRCA2-containing complex subunit 3	0.00817351	2.07221							8171006
HT vs. TN	358	BTLA	B and T lymphocyte associated	0.00709359	5.41438							8089519
HT vs. TN	358	BTN3A2	butyrophilin, subfamily 3, member A2	0.00173304	3.76741							8117435
HT vs. TN	358	C11orf1	chromosome 11 open reading frame 1	0.000355607	2.80434							7943779
HT vs. TN	358	C16orf54	chromosome 16 open reading frame 54	0.00734332	2.39222							8000702
HT vs. TN	358	C1orf21	chromosome 1 open reading frame 21	0.00297702	-2.34425							7908161
HT vs. TN	358	C8orf31	chromosome 8 open reading frame 31	0.00634646	2.10314							8148580
HT vs. TN	358	CBLL1	Cbl proto-oncogene-like 1, E3 ubiquitin protein ligase	0.000166377	2.19888							8135458
HT vs. TN	358	CCDC167	coiled-coil domain containing 167	0.00259253	2.23595							8126095
HT vs. TN	358	CCDC32	coiled-coil domain containing 32	0.00104817	2.22494							7987526
HT vs. TN	358	CCL19	C-C motif chemokine 19	0.00615481	7.87713							8160879
HT vs. TN	358	CCL3	C-C motif chemokine 3	0.00691295	2.69493							8014369
HT vs. TN	358	CCL4	C-C motif chemokine 4	0.00561094	3.39504							8006602
HT vs. TN	358	CCL4L2	C-C motif chemokine 4 like 2	0.0054148	5.50651							8019651
HT vs. TN	358	CCNH	cyclin H	5.73196e-06	2.03642							8113010
HT vs. TN	358	CD180	CD180 molecule	0.000538947	9.22033							8112428
HT vs. TN	358	CD2	CD2 molecule	0.00262651	4.43693							7904287
HT vs. TN	358	CD22	CD22 molecule	0.000161605	10.1091							8027837
HT vs. TN	358	CD226	CD226 molecule	0.0011322	4.42002							8023757
HT vs. TN	358	CD28	CD28 molecule	0.00384032	3.93377							8047677
HT vs. TN	358	CD37	CD37 molecule	0.000145659	8.36752							8030277
HT vs. TN	358	CD3D	CD3d molecule, delta (CD3-TCR complex)	0.00378577	5.71241							7952056
HT vs. TN	358	CD3E	CD3e molecule, epsilon (CD3-TCR complex)	0.00232956	5.9369							7944179
HT vs. TN	358	CD3G	CD3g molecule, gamma (CD3-TCR complex)	0.000486951	8.15856							7944185
HT vs. TN	358	CD52	CD52 molecule	0.000586698	7.93049							7899160
HT vs. TN	358	CD72	CD72 molecule	0.00604726	3.51937							8161004
HT vs. TN	358	CD79A	CD79a molecule, immunoglobulin-associated alpha	0.00202034	15.7174							8029136
HT vs. TN	358	CD8A	CD8a molecule	0.00464028	3.35838							8053584
HT vs. TN	358	CDC20	cell division cycle 20	0.000454198	2.22475							7900699
HT vs. TN	358	CDK1	cyclin-dependent kinase 1	0.00524364	2.48649							7927710
HT vs. TN	358	CDKN2B	cyclin-dependent kinase inhibitor 2B (p15, inhibits CDK4)	0.00139604	-2.17669							8160452
HT vs. TN	358	CELF2	CUGBP, Elav-like family member 2	0.00325592	2.41331							7926127
HT vs. TN	358	CEP55	centrosomal protein 55kDa	0.00660097	2.56038							7929334
HT vs. TN	358	CETP	cholesteryl ester transfer protein, plasma	0.00465478	2.10232							7995907
HT vs. TN	358	CFAP54	cilia and flagella associated protein 54	0.00446509	2.49889							7957688
HT vs. TN	358	CIP2A	cell proliferation regulating inhibitor of protein phosphatase 2A	0.0014309	2.44395							8089372
HT vs. TN	358	CNTRL	centriolin	0.00266835	2.43645							8157534
HT vs. TN	358	CORO1A	coronin, actin binding protein, 1A	0.00333706	4.76327							7994769
HT vs. TN	358	COTL1	coactosin-like F-actin binding protein 1	0.00726962	2.07333							8003171
HT vs. TN	358	CR2	complement C3d receptor 2	0.00777358	10.5463							7909350
HT vs. TN	358	CST7	cystatin F (leukocystatin)	0.00316078	2.91654							8061416
HT vs. TN	358	CSTF3	cleavage stimulation factor, 3 pre-RNA, subunit 3, 77kDa	6.07779e-06	2.17911							7947396
HT vs. TN	358	CTSW	cathepsin W	0.0019527	3.47704							7941444
HT vs. TN	358	CXCL13	chemokine (C-X-C motif) ligand 13	0.000273516	19.0311							8095886
HT vs. TN	358	CXCR3	chemokine (C-X-C motif) receptor 3	0.000634075	2.10991							8173493
HT vs. TN	358	CYSLTR1	cysteinyl leukotriene receptor 1	0.00122744	3.28206							8173745
HT vs. TN	358	DDX3Y	DEAD (Asp-Glu-Ala-Asp) box helicase 3, Y-linked	0.00445665	-12.1121							8176624
HT vs. TN	358	DENND1C	DENN domain containing 1C	0.00400698	2.84034							8033207
HT vs. TN	358	DERL3	derlin 3	0.00573693	2.82608							8074944
HT vs. TN	358	DGKA	diacylglycerol kinase, alpha 80kDa	0.00397947	3.7774							7956046
HT vs. TN	358	DLG2	discs, large homolog 2 (Drosophila)	0.00227471	2.6048							7950764
HT vs. TN	358	DLL4	delta-like 4 (Drosophila)	0.00447568	-2.33566							7982854
HT vs. TN	358	DNAJC2	DnaJ (Hsp40) homolog, subfamily C, member 2	0.000109498	2.17222							8141898
HT vs. TN	358	DVL1	dishevelled segment polarity protein 1	0.00149986	-2.0091							7911506
HT vs. TN	358	E2F5	E2F transcription factor 5, p130-binding	0.0057777	2.12359							8147101
HT vs. TN	358	EAF2	ELL associated factor 2	0.00236351	4.04849							8082003
HT vs. TN	358	EFNA1	ephrin-A1	0.000236752	-2.73574							7905929
HT vs. TN	358	EGFLAM	EGF-like, fibronectin type III and laminin G domains	0.000498949	-2.01369							8105013
HT vs. TN	358	EIF1AY	eukaryotic translation initiation factor 1A, Y-linked	0.00382346	-9.88385							8176719
HT vs. TN	358	EMD	emerin	0.00239506	2.02617							8170850
HT vs. TN	358	ENDOD1	endonuclease domain containing 1	6.86147e-05	-2.07475							7943293
HT vs. TN	358	EPC1	enhancer of polycomb homolog 1 (Drosophila)	0.000944007	12.9073							7981718
HT vs. TN	358	ESCO2	establishment of sister chromatid cohesion N-acetyltransferase 2	0.00833321	2.51391							8145570
HT vs. TN	358	EVI2A	ecotropic viral integration site 2A	0.0010457	5.60963							8014066
HT vs. TN	358	EVL	Enah/Vasp-like	0.0074323	2.34049							7976726
HT vs. TN	358	FAM110B	family with sequence similarity 110, member B	0.000544327	-2.13251							8146533
HT vs. TN	358	FAM72B	family with sequence similarity 72, member B	3.71087e-05	4.92778							7919591
HT vs. TN	358	FBLN7	fibulin 7	0.00778522	2.2084							8044440
HT vs. TN	358	FBXO34	F-box protein 34	0.000337651	-2.04918							7974473
HT vs. TN	358	FCMR	Fc fragment of IgM receptor	0.00486165	5.19864							7923917
HT vs. TN	358	FCRL3	Fc receptor-like 3	0.00263185	6.00717							7921275
HT vs. TN	358	FDCSP	follicular dendritic cell secreted protein	0.000521883	14.7352							8095467
HT vs. TN	358	FDXACB1	ferredoxin-fold anticodon binding domain containing 1	2.40321e-06	2.04626							7951654
HT vs. TN	358	FKBP11	FK506 binding protein 11, 19 kDa	0.000454757	3.3363							7962895
HT vs. TN	358	FNBP4	formin binding protein 4	5.01825e-05	2.02539							7947969
HT vs. TN	358	FYB1	FYN binding protein 1	0.000418487	7.82083							8111739
HT vs. TN	358	GAPT	GRB2-binding adaptor protein, transmembrane	0.000349177	6.99361							8105481
HT vs. TN	358	GBP5	guanylate binding protein 5	0.00273915	6.76675							7917576
HT vs. TN	358	GCSAM	germinal center-associated, signaling and motility	0.00154554	5.69631							8089478
HT vs. TN	358	GEN1	GEN1 Holliday junction 5 flap endonuclease	0.000483242	2.54318							8040440
HT vs. TN	358	GJA5	gap junction protein, alpha 5, 40kDa	0.00121829	-2.17208							7919340
HT vs. TN	358	GPC4	glypican 4	0.00612896	-2.04837							8175217
HT vs. TN	358	GPR132	G protein-coupled receptor 132	0.000390299	4.00791							7981530
HT vs. TN	358	GPR174	G protein-coupled receptor 174	0.00114425	9.26606							8168531
HT vs. TN	358	GPR18	G protein-coupled receptor 18	0.00243236	3.72513							7972548
HT vs. TN	358	GPR65	G protein-coupled receptor 65	0.000752936	4.65486							7976080
HT vs. TN	358	GTSF1	gametocyte specific factor 1	0.00746977	2.76731							7963817
HT vs. TN	358	GVINP1	GTPase, very large interferon inducible pseudogene 1	0.0074242	3.82613							7946275
HT vs. TN	358	GYPC	glycophorin C (Gerbich blood group)	0.0019752	2.49665							8045009
HT vs. TN	358	GZMA	granzyme A	0.00240283	3.64433							8105340
HT vs. TN	358	GZMK	granzyme K	0.00562756	8.67544							8105331
HT vs. TN	358	H2BC7	H2B clustered histone 7	0.00170027	4.29294							8117395
HT vs. TN	358	H3C2	H3 clustered histone 2	0.00185502	4.50484							8124388
HT vs. TN	358	H4C13	H4 clustered histone 13	0.00330868	3.34926							8124534
HT vs. TN	358	H4C3	H4 clustered histone 3	0.00670061	2.09136							8117368
HT vs. TN	358	HCST	hematopoietic cell signal transducer	0.00104667	3.45897							8028104
HT vs. TN	358	HELB	helicase (DNA) B	0.00603818	2.27259							7956908
HT vs. TN	358	HIGD2A	HIG1 hypoxia inducible domain family, member 2A	0.000524183	2.11864							8110166
HT vs. TN	358	HLA-DOB	major histocompatibility complex, class II, DO beta	0.00664062	4.65827							8178833
HT vs. TN	358	HMGB3P24	high mobility group box 3 pseudogene 24	0.00621177	-2.1608							8161190
HT vs. TN	358	HSH2D	hematopoietic SH2 domain containing	0.00309341	2.60137							8026533
HT vs. TN	358	HSPA1B	heat shock 70kDa protein 1B	0.00795776	-3.10866							8118314
HT vs. TN	358	HTATSF1	HIV-1 Tat specific factor 1	0.000171626	2.05131							8170166
HT vs. TN	358	HYPK	huntingtin interacting protein K	8.32617e-05	-2.12169							7983298
HT vs. TN	358	ICOS	inducible T-cell co-stimulator	0.00718293	5.84417							8047702
HT vs. TN	358	IDO1	indoleamine 2,3-dioxygenase 1	0.000400699	7.10085							8146092
HT vs. TN	358	IFI44L	interferon-induced protein 44-like	0.00165901	3.66763							7902541
HT vs. TN	358	IGF1R	insulin-like growth factor 1 receptor	0.00287677	-2.59677							7986383
HT vs. TN	358	IGHV1OR15-1	immunoglobulin heavy variable 1/OR15-1 (non-functional)	0.0011403	23.5273							7986637
HT vs. TN	358	IGHV3-35	immunoglobulin heavy variable 3-35 (non-functional)	0.00243489	6.8353							7981720
HT vs. TN	358	IGHV3-43	immunoglobulin heavy variable 3-43	0.00149252	12.3486							7981724
HT vs. TN	358	IGHV3-52	immunoglobulin heavy variable 3-52 (pseudogene)	0.00172881	13.3778							7981728
HT vs. TN	358	IGHV3-7	immunoglobulin heavy variable 3-7	0.00201935	10.7145							7995263
HT vs. TN	358	IGHV3-73	immunoglobulin heavy variable 3-73	0.00231457	10.8531							7981737
HT vs. TN	358	IGHV3-74	immunoglobulin heavy variable 3-74	0.00279526	10.7667							7981740
HT vs. TN	358	IGHV3OR15-7	immunoglobulin heavy variable 3/OR15-7 (pseudogene)	0.00386626	2.89221							7986563
HT vs. TN	358	IGHV3OR16-7	immunoglobulin heavy variable 3/OR16-7 (pseudogene)	0.00159135	11.9747							8001104
HT vs. TN	358	IGHV3OR16-8	immunoglobulin heavy variable 3/OR16-8 (non-functional)	0.00211505	6.84569							8001102
HT vs. TN	358	IGHV4-59	immunoglobulin heavy variable 4-59	0.00056588	24.1476							7981732
HT vs. TN	358	IGHV5-78	immunoglobulin heavy variable 5-78 (pseudogene)	0.00332546	2.84119							7981742
HT vs. TN	358	IGKV1D-27	immunoglobulin kappa variable 1D-27 (pseudogene)	0.00493103	15.5082							8043441
HT vs. TN	358	IGKV1OR2-3	immunoglobulin kappa variable 1/OR2-3 (pseudogene)	0.000574018	22.8629							8043468
HT vs. TN	358	IGKV2D-24	immunoglobulin kappa variable 2D-24 (non-functional)	0.00139049	14.1874							8043443
HT vs. TN	358	IGKV2D-26	immunoglobulin kappa variable 2D-26	0.00275969	18.8789							8043436
HT vs. TN	358	IGKV2D-28	immunoglobulin kappa variable 2D-28	0.000812124	16.9055							8043438
HT vs. TN	358	IGKV3OR2-268	immunoglobulin kappa variable 3/OR2-268 (non-functional)	0.000264207	19.5874							8043360
HT vs. TN	358	IGKV4-1	immunoglobulin kappa variable 4-1	0.00633486	3.92004							8043423
HT vs. TN	358	IGKV5-2	immunoglobulin kappa variable 5-2	0.00378203	4.65214							8043426
HT vs. TN	358	IGLV6-57	immunoglobulin lambda variable 6-57	0.0055385	7.1716							8071642
HT vs. TN	358	IKZF1	IKAROS family zinc finger 1 (Ikaros)	0.00582757	4.72444							8132819
HT vs. TN	358	IKZF3	IKAROS family zinc finger 3 (Aiolos)	0.00277261	5.31055							8014891
HT vs. TN	358	IL10RA	interleukin 10 receptor, alpha	0.00215561	4.20256							7944152
HT vs. TN	358	IL16	interleukin 16	0.00736936	2.26236							7985364
HT vs. TN	358	INSR	insulin receptor	0.00229738	-2.10722							8033362
HT vs. TN	358	ITGA7	integrin, alpha 7	0.00156753	-2.63985							7963880
HT vs. TN	358	ITGAL	integrin subunit alpha L	0.00206061	5.83964							7994826
HT vs. TN	358	JCHAIN	joining chain of multimeric IgA and IgM	0.00242263	18.9558							8100827
HT vs. TN	358	JPH2	junctophilin 2	3.27542e-08	-2.08594							8066393
HT vs. TN	358	KBTBD8	kelch repeat and BTB (POZ) domain containing 8	0.00116287	3.23016							8080911
HT vs. TN	358	KCNA2	potassium voltage-gated channel subfamily A member 2	0.00670942	2.12749							7918449
HT vs. TN	358	KCNAB2	potassium voltage-gated channel subfamily A regulatory beta subunit 2	0.00541468	2.61694							7897236
HT vs. TN	358	KCNK5	potassium channel, subfamily K, member 5	0.00130134	-2.0211							8126153
HT vs. TN	358	KHDRBS3	KH RNA binding domain containing, signal transduction associated 3	0.00130137	-2.01855							8148448
HT vs. TN	358	KIAA0040	KIAA0040	0.000576751	2.48855							7922474
HT vs. TN	358	KIF11	kinesin family member 11	0.00191166	3.75657							7929258
HT vs. TN	358	KIF20B	kinesin family member 20B	0.00068708	2.595							7929078
HT vs. TN	358	KLHL21	kelch-like family member 21	0.000373247	-2.0371							7912102
HT vs. TN	358	KLRB1	killer cell lectin-like receptor subfamily B, member 1	0.00508128	2.94171							7961059
HT vs. TN	358	KLRG1	killer cell lectin-like receptor subfamily G, member 1	0.00274375	2.93451							7953835
HT vs. TN	358	KYNU	kynureninase	0.00212008	3.5229							8045539
HT vs. TN	358	LAIR1	leukocyte-associated immunoglobulin-like receptor 1	0.0040417	3.11726							8039257
HT vs. TN	358	LAPTM5	lysosomal protein transmembrane 5	0.000929756	4.74593							7914270
HT vs. TN	358	LILRB1	leukocyte immunoglobulin like receptor B1	0.00237967	2.85598							8031223
HT vs. TN	358	LOC102724453	uncharacterized LOC102724453	0.000850919	16.9503							8053713
HT vs. TN	358	LOC102725104	coiled-coil domain-containing protein 29-like	0.00390169	2.43283							7970381
HT vs. TN	358	LOC642131	immunoglobulin IGHV1OR15-3-like pseudogene [ (human)	0.000671435	17.6141							7986639
HT vs. TN	358	LOC654342	lymphocyte-specific protein 1 pseudogene	0.00474691	2.19165							7905028
HT vs. TN	358	LRIF1	ligand dependent nuclear receptor interacting factor 1	0.00135346	2.01119							7918467
HT vs. TN	358	LRMP	lymphoid-restricted membrane protein	0.000948737	5.68486							7954436
HT vs. TN	358	LRRC37A6P	leucine rich repeat containing 37, member A6, pseudogene	0.00308567	2.33617							7932721
HT vs. TN	358	LRRC8C	leucine rich repeat containing 8 family, member C	0.00201573	2.2421							7902874
HT vs. TN	358	LRRK1	leucine-rich repeat kinase 1	0.00307786	2.63303							7986463
HT vs. TN	358	LRRN3	leucine rich repeat neuronal 3	0.00340047	6.15685							8135488
HT vs. TN	358	LY9	lymphocyte antigen 9	0.00146925	4.43449							7906622
HT vs. TN	358	MAP7D1	MAP7 domain containing 1	5.0169e-07	-2.10417							7900095
HT vs. TN	358	MARC2	membrane associated ring-CH-type finger 1	0.0075394	2.81485							8103508
HT vs. TN	358	MCOLN2	mucolipin 2	0.00622858	2.7313							7917283
HT vs. TN	358	MECOM	MDS1 and EVI1 complex locus	0.00232955	-2.15668							8091972
HT vs. TN	358	MFGE8	milk fat globule-EGF factor 8 protein	0.00192325	-2.0679							7991234
HT vs. TN	358	MIR149	microRNA 149	4.03346e-05	-2.01649							8049682
HT vs. TN	358	MIR8071-1	microRNA 8071-1	0.00108462	11.0803							7981601
HT vs. TN	358	MKI67	marker of proliferation Ki-67	0.00529295	3.70246							7937020
HT vs. TN	358	MKRN1	makorin ring finger protein 1	5.429e-06	-2.03762							8143377
HT vs. TN	358	MMP14	matrix metallopeptidase 14 (membrane-inserted)	0.000566613	-2.56988							7973336
HT vs. TN	358	MOB3A	MOB kinase activator 3A	9.27127e-06	2.38937							8032410
HT vs. TN	358	MPHOSPH9	M-phase phosphoprotein 9	7.00528e-05	2.3312							7967386
HT vs. TN	358	MS4A1	membrane-spanning 4-domains, subfamily A, member 1	0.00211168	17.6635							7940287
HT vs. TN	358	MTND1P11	MT-ND1 pseudogene 11	0.000379324	3.0622							8154211
HT vs. TN	358	MX2	myxovirus (influenza virus) resistance 2 (mouse)	0.00240043	2.57927							8068697
HT vs. TN	358	NCAPH	non-SMC condensin I complex subunit H	0.00284245	3.23091							8043602
HT vs. TN	358	NCKAP1L	NCK-associated protein 1-like	0.00360195	5.34299							7955908
HT vs. TN	358	NDUFA13	NADH:ubiquinone oxidoreductase subunit A13	0.000948875	-2.05509							8027205
HT vs. TN	358	NEMP2	nuclear envelope integral membrane protein 2	0.000480639	2.04713							8057732
HT vs. TN	358	NIBAN2	niban apoptosis regulator 2	2.33404e-05	-2.36793							8164217
HT vs. TN	358	NIN	ninein (GSK3B interacting protein)	0.00422878	2.31497							7979044
HT vs. TN	358	NLRC5	NLR family, CARD domain containing 5	0.0081279	2.9627							7995926
HT vs. TN	358	NPEPPS	aminopeptidase puromycin sensitive	4.87913e-06	-2.13753							8007976
HT vs. TN	358	NRM	nurim (nuclear envelope membrane protein)	0.0059799	2.01138							8178399
HT vs. TN	358	NT5E	5-nucleotidase, ecto (CD73)	0.00217118	-3.04653							8120967
HT vs. TN	358	NUDT5	nudix (nucleoside diphosphate linked moiety X)-type motif 5	0.00031792	2.04992							7932069
HT vs. TN	358	NUGGC	nuclear GTPase, germinal center associated	0.00118831	2.69171							8149979
HT vs. TN	358	NUP210	nucleoporin 210kDa	0.00277423	2.38563							8085431
HT vs. TN	358	NUSAP1	nucleolar and spindle associated protein 1	0.00430413	3.47323							7982889
HT vs. TN	358	OXCT1	3-oxoacid CoA transferase 1	0.000404701	2.35986							8111892
HT vs. TN	358	P2RY10	purinergic receptor P2Y, G-protein coupled, 10	0.00280936	7.5257							8168524
HT vs. TN	358	P2RY14	purinergic receptor P2Y, G-protein coupled, 14	0.00223583	2.64268							8091511
HT vs. TN	358	P2RY8	purinergic receptor P2Y, G-protein coupled, 8	0.00266809	3.03544							8171136
HT vs. TN	358	PCK1	phosphoenolpyruvate carboxykinase 1 (soluble)	5.94644e-11	-2.00791							8063590
HT vs. TN	358	PDCD1LG2	programmed cell death 1 ligand 2	0.00118796	4.8113							8154245
HT vs. TN	358	PDGFC	platelet derived growth factor C	0.000991675	-2.12068							8103399
HT vs. TN	358	PGAM2	phosphoglycerate mutase 2 (muscle)	0.000798112	-2.06441							8139276
HT vs. TN	358	PGM2L1	phosphoglucomutase 2-like 1	0.000171113	-2.21609							7950391
HT vs. TN	358	PHKA1	phosphorylase kinase, alpha 1 (muscle)	0.000439981	-2.43679							8173551
HT vs. TN	358	PIK3CG	phosphatidylinositol-4,5-bisphosphate 3-kinase catalytic subunit gamma	0.00436028	4.60509							8135363
HT vs. TN	358	PIK3R1	phosphoinositide-3-kinase, regulatory subunit 1 (alpha)	0.00534689	2.18393							8105778
HT vs. TN	358	PINK1	PTEN induced putative kinase 1	0.000229448	-2.11785							7898663
HT vs. TN	358	PLA2G2D	phospholipase A2, group IID	0.00686669	2.45926							7913226
HT vs. TN	358	PLAAT3	phospholipase A and acyltransferase 3	0.00792616	-2.75008							7948987
HT vs. TN	358	PLAC8	placenta-specific 8	0.0009333	7.27318							8101429
HT vs. TN	358	PLCB2	phospholipase C, beta 2	0.0041993	2.77701							7987475
HT vs. TN	358	PLCG2	phospholipase C, gamma 2 (phosphatidylinositol-specific)	0.00143089	3.87641							7997453
HT vs. TN	358	PLK1	polo-like kinase 1	0.00332418	2.96297							7994109
HT vs. TN	358	PNN	pinin, desmosome associated protein	6.07346e-06	2.37615							7974066
HT vs. TN	358	POLDIP3	polymerase (DNA-directed), delta interacting protein 3	1.53479e-06	-2.02319							8076465
HT vs. TN	358	PPP1R3F	protein phosphatase 1, regulatory subunit 3F	2.59515e-05	-2.003							8167476
HT vs. TN	358	PRAG1	PEAK1 related, kinase-activating pseudokinase 1	0.00677668	2.42431							8149250
HT vs. TN	358	PRKCB	protein kinase C, beta	0.00597796	4.04264							7994131
HT vs. TN	358	PRR11	proline rich 11	0.000933504	2.59154							8008784
HT vs. TN	358	PRRG1	proline rich Gla (G-carboxyglutamic acid) 1	0.00166935	-2.24126							8166705
HT vs. TN	358	PTCH2	patched 2	0.00429909	4.2059							7915612
HT vs. TN	358	PTGR1	prostaglandin reductase 1	0.000977556	-2.49589							8163328
HT vs. TN	358	PTPN20	protein tyrosine phosphatase, non-receptor type 20	0.00527015	-2.24638							7933442
HT vs. TN	358	PTPN22	protein tyrosine phosphatase, non-receptor type 22 (lymphoid)	0.000510645	7.09532							7918657
HT vs. TN	358	PTPRC	protein tyrosine phosphatase, receptor type, C	0.00225149	7.63762							7908553
HT vs. TN	358	PYHIN1	pyrin and HIN domain family, member 1	0.00278963	4.14381							7906386
HT vs. TN	358	RAD51C	RAD51 paralog C	5.33003e-05	2.10355							8008754
HT vs. TN	358	RASGRP1	RAS guanyl releasing protein 1 (calcium and DAG-regulated)	0.00183125	7.07552							7987405
HT vs. TN	358	RASGRP3	RAS guanyl releasing protein 3 (calcium and DAG-regulated)	0.00439176	2.24818							8041422
HT vs. TN	358	RASL10B	RAS-like, family 10, member B	8.01213e-07	-2.00772							8006562
HT vs. TN	358	RASSF2	Ras association domain family member 2	0.00365088	4.2099							8064790
HT vs. TN	358	RASSF6	Ras association domain family member 6	0.00247463	2.78736							8100943
HT vs. TN	358	RESF1	retroelement silencing factor 1	0.00162977	2.78273							7954711
HT vs. TN	358	RF00019_ENSG00000206995	RF00019 ENSG00000206995	0.00236789	2.47235							7983771
HT vs. TN	358	RF00019_ENSG00000199732	RF00019 ENSG00000199732	0.0067958	2.04258							8151927
HT vs. TN	358	RF00019_ENSG00000199866	RF00019 ENSG00000199866	0.00226033	3.67246							8056792
HT vs. TN	358	RF00019_ENSG00000200521	RF00019 ENSG00000200521	0.00785193	2.84511							8103413
HT vs. TN	358	RF00019_ENSG00000200922	RF00019 ENSG00000200922	0.00519206	2.67281							8161737
HT vs. TN	358	RF00019_ENSG00000201047	RF00019 ENSG00000201047	0.00343548	-2.54765							7934297
HT vs. TN	358	RF00019_ENSG00000201584	RF00019 ENSG00000201584	0.00770432	2.05353							8054870
HT vs. TN	358	RF00019_ENSG00000207151	RF00019 ENSG00000207151	0.000443392	2.17614							8171311
HT vs. TN	358	RF00019_ENSG00000222503	RF00019 ENSG00000222503	0.00266711	2.00258							7930274
HT vs. TN	358	RF01210_ENSG00000238326	RF01210 ENSG00000238326	0.00199642	2.0147							8112157
HT vs. TN	358	RFC4	replication factor C (activator 1) 4, 37kDa	0.00436242	2.10144							8092640
HT vs. TN	358	RGS1	regulator of G-protein signaling 1	0.00062346	11.9736							7908388
HT vs. TN	358	RN7SL381P	RNA, 7SL, cytoplasmic 381, pseudogene	0.000359032	-2.13908							7997700
HT vs. TN	358	RNF121	ring finger protein 121	1.13686e-08	-2.26663							7942289
HT vs. TN	358	RNU5A-1	RNA, U5A small nuclear 1	0.00287598	3.21573							7984257
HT vs. TN	358	RNU5D-1	RNA, U5D small nuclear 1	0.00697244	3.59599							7915592
HT vs. TN	358	RNU5F-1	RNA, U5F small nuclear 1	0.000875601	3.88708							7915590
HT vs. TN	358	RNU6-118P	RNA, U6 small nuclear 118, pseudogene	0.00350368	2.28757							7948879
HT vs. TN	358	RNU6-560P	RNA, U6 small nuclear 560, pseudogene	0.00445945	2.50611							7942912
HT vs. TN	358	RPL18A	ribosomal protein L18a	1.75719e-05	2.03541							8026868
HT vs. TN	358	RPS4Y1	ribosomal protein S4, Y-linked 1	0.00556173	-11.411							8176375
HT vs. TN	358	RUNX3	runt-related transcription factor 3	0.000973249	2.69802							7913805
HT vs. TN	358	SCARNA22	small Cajal body-specific RNA 22	0.00408059	2.62755							8093576
HT vs. TN	358	SCIMP	SLP adaptor and CSK interacting membrane protein	0.000804083	6.66067							8011826
HT vs. TN	358	SCN1B	sodium channel, voltage-gated, type I, beta subunit	0.000196991	-2.43078							8027719
HT vs. TN	358	SDF2	stromal cell-derived factor 2	0.00158077	-2.07608							8013741
HT vs. TN	358	SELENOW	selenoprotein W	0.000716758	-2.19372							8029969
HT vs. TN	358	SERPINB9	serpin peptidase inhibitor, clade B (ovalbumin), member 9	0.000767476	3.61394							8123609
HT vs. TN	358	SH2D1A	SH2 domain containing 1A	0.00696428	3.62834							8169792
HT vs. TN	358	SIRPG	signal-regulatory protein gamma	0.00142768	4.85377							8064485
HT vs. TN	358	SLA	Src-like-adaptor	0.00194483	3.7024							8152988
HT vs. TN	358	SLAMF1	signaling lymphocytic activation molecule family member 1	0.00594872	3.42267							7921652
HT vs. TN	358	SLAMF6	SLAM family member 6	0.00168291	8.83349							7921625
HT vs. TN	358	SLPI	secretory leukocyte peptidase inhibitor	0.00520583	-4.81408							8066493
HT vs. TN	358	SNAI2	snail family zinc finger 2	0.00638015	3.22559							8150698
HT vs. TN	358	SNORA14B	small nucleolar RNA, H/ACA box 14B	0.0022733	6.71196							7925182
HT vs. TN	358	SNORA49	small nucleolar RNA, H/ACA box 49	0.00301237	4.10001							7960052
HT vs. TN	358	SNORA50A	small nucleolar RNA, H/ACA box 50A	0.0030835	2.26576							8001748
HT vs. TN	358	SNORA67	small nucleolar RNA, H/ACA box 67	0.00746205	2.29042							8004508
HT vs. TN	358	SNORA71B	small nucleolar RNA, H/ACA box 71B	0.0025652	6.39622							8066256
HT vs. TN	358	SNORA75	small nucleolar RNA, H/ACA box 75	0.000674802	4.68416							8059708
HT vs. TN	358	SNORA9	small nucleolar RNA, H/ACA box 9	0.00499354	4.55955							8139456
HT vs. TN	358	SNORD15A	small nucleolar RNA, C/D box 15A	0.00321627	2.43469							7942592
HT vs. TN	358	SNORD1C	small nucleolar RNA, C/D box 1C	0.00493024	3.98339							8010078
HT vs. TN	358	SNORD24	small nucleolar RNA, C/D box 24	0.0055518	6.98835							8159004
HT vs. TN	358	SNORD26	small nucleolar RNA, C/D box 26	0.00528053	3.86519							7948908
HT vs. TN	358	SNORD30	small nucleolar RNA, C/D box 30	0.00206809	5.63173							7948900
HT vs. TN	358	SNORD31	small nucleolar RNA, C/D box 31	0.000326807	3.02892							7948898
HT vs. TN	358	SNORD36C	small nucleolar RNA, C/D box 36C	0.000860473	2.94118							8158998
HT vs. TN	358	SNORD42A	small nucleolar RNA, C/D box 42A	0.00666563	5.29479							8005955
HT vs. TN	358	SNORD48	small nucleolar RNA, C/D box 48	0.00149706	5.61222							8118319
HT vs. TN	358	SNORD51	small nucleolar RNA, C/D box 51	0.00178355	2.68463							8047778
HT vs. TN	358	SNORD68	small nucleolar RNA, C/D box 68	0.00694748	4.7098							7997940
HT vs. TN	358	SNORD75	small nucleolar RNA, C/D box 75	0.00705518	2.27195							7922416
HT vs. TN	358	SNORD78	small nucleolar RNA, C/D box 78	4.80389e-05	4.1155							7922408
HT vs. TN	358	SNORD83B	small nucleolar RNA, C/D box 83B	0.00713074	2.08054							8076219
HT vs. TN	358	SNX16	sorting nexin 16	0.00112818	-2.21359							8151572
HT vs. TN	358	SNX2	sorting nexin 2	0.00247819	3.1081							8107613
HT vs. TN	358	SNX29	sorting nexin 29	0.000193698	2.00952							7993274
HT vs. TN	358	SNX29P1	sorting nexin 29 pseudogene 1	0.000483196	2.72651							7994576
HT vs. TN	358	SP110	SP110 nuclear body protein	0.00729981	2.49127							8059650
HT vs. TN	358	SPIC	Spi-C transcription factor	0.00447267	3.46886							7957962
HT vs. TN	358	SQSTM1	sequestosome 1	0.00180677	-2.12534							8110569
HT vs. TN	358	SRL	sarcalumenin	0.00270564	-2.45978							7999093
HT vs. TN	358	SRXN1	sulfiredoxin 1	0.00255638	-2.18564							8064375
HT vs. TN	358	ST6GAL1	ST6 beta-galactosamide alpha-2,6-sialyltranferase 1	0.00426946	3.21844							8084717
HT vs. TN	358	STAMBPL1	STAM binding protein-like 1	0.00581219	3.01622							7929012
HT vs. TN	358	STX11	syntaxin 11	0.000178831	4.02025							8122457
HT vs. TN	358	STYX	serine/threonine/tyrosine interacting protein	0.00608097	2.01557							7974387
HT vs. TN	358	SUCNR1	succinate receptor 1	0.00810194	2.65152							8083422
HT vs. TN	358	TAF1D	TATA-box binding protein associated factor, RNA polymerase I subunit D	0.00531889	2.55696							8045423
HT vs. TN	358	TAGAP	T-cell activation RhoGTPase activating protein	0.00184654	5.1117							8130539
HT vs. TN	358	TARP	TCR gamma alternate reading frame protein	0.00756224	3.38549							8139100
HT vs. TN	358	TDP1	tyrosyl-DNA phosphodiesterase 1	0.00247681	2.08554							7976160
HT vs. TN	358	TENT5C	terminal nucleotidyltransferase 5C	0.00110926	3.19684							7904361
HT vs. TN	358	TESPA1	thymocyte expressed, positive selection associated 1	0.000822394	4.46056							7963851
HT vs. TN	358	TFEC	transcription factor EC	0.00420148	3.72814							8142452
HT vs. TN	358	THBS4	thrombospondin 4	0.00346116	-2.86297							8106573
[truncated: 1,528 more rows]
