# Supplementary material for: Genetic relationship between Hashimoto`s thyroiditis and papillary thyroid carcinoma with coexisting Hashimoto`s thyroiditis
Source: PLoS One. 2020 Jun 30;15(6):e0234566. doi: 10.1371/journal.pone.0234566 (PMC7326236; doi:10.1371/journal.pone.0234566)
Supplement: S3 Table — (XLSX) [file pone.0234566.s004.xlsx]

## Sheet: S3 Table
S3 Table. Genes listed in different gene ontologies.
Thyroid cancer mutated genes	Immune and inflammatory	Oxidative stress and reactive oxygen species (ROS)	DNA damage and DNA repair	Cell cycle	Apoptosis	Non coding RNAs (ncRNAs)
A1CF	A1BG	AATF	ABRAXAS1	AATF	AATF	A1BG-AS1
A2M	A2M	ABCC2	ACLY	ABCC2	ABL1	A2M-AS1
A2ML1	AANAT	ABCD1	AHCY	ABCD1	ACIN1	A2ML1-AS1
AAAS	ABCA1	ABCD2	ALKBH2	ABCD2	ACVR1C	A2ML1-AS2
AACS	ABCA13	ABL1	ALKBH3	ABL1	ADAM17	AADACL2-AS1
AADACL2	ABCC1	ACE2	APEX1	ACE2	ADORA1	AATBC
AARSD1	ABCC2	ACOD1	APEX2	ACOD1	ADORA2A	ABALON
AASDH	ABCC9	ACOX2	APLF	ACOX2	ADRA1A	ABCA9-AS1
AASS	ABCD1	ACP5	APTX	ACP5	AEN	ABCC5-AS1
ABAT	ABCD2	ADA	ATM	ADA	AGTR2	ABCF1-DT
ABCA1	ABCD4	ADAM9	ATR	ADAM9	AHR	ABHD11-AS1
ABCA11P	ABCE1	ADGRB1	ATRIP	ADGRB1	AIF1	ABHD15-AS1
ABCA12	ABCF1	ADIPOQ	AURKB	ADIPOQ	AIFM1	ACAP2-IT1
ABCA13	ABCF3	ADNP2	BABAM1	ADNP2	AIFM2	ACBD3-AS1
ABCA2	ABCG4	ADPRHL2	BABAM2	ADPRHL2	AIFM3	ACOXL-AS1
ABCA3	ABHD12	AGAP3	BAP1	AGAP3	AKT1	ACSL3-AS1
ABCA4	ABI1	AGT	BARD1	AGT	AKT2	ACSL6-AS1
ABCA5	ABL1	AGTR1	BLM	AGTR1	AKT3	ACTA2-AS1
ABCA8	ABR	AGTR2	BRCA1	AGTR2	ALOX12	ACTN1-AS1
ABCA9	ACAA1	AGXT2	BRCA2	AGXT2	ANGPTL4	ACTR3-AS1
ABCB1	ACE	AIF1	BRCC3	AIF1	APAF1	ACVR2B-AS1
ABCB11	ACE2	AIFM1	BRIP1	AIFM1	APEX1	ADAMTS19-AS1
ABCB4	ACER3	AK4	BTRC	AK4	API5	ADAMTS9-AS1
ABCB5	ACIN1	AKR1C3	BUB1	AKR1C3	APLP1	ADAMTS9-AS2
ABCB7	ACKR1	AKT1	CANX	AKT1	APP	ADAMTSL4-AS1
ABCB8	ACKR2	ALAD	CARM1	ALAD	APTX	ADAMTSL4-AS2
ABCB9	ACKR3	ALB	CBX3	ALB	AREL1	ADARB2-AS1
ABCC10	ACKR4	ALDH3B1	CCNH	ALDH3B1	ARFIP2	ADCY6-DT
ABCC2	ACLY	ALKBH1	CCT4	ALKBH1	ARHGEF6	ADD3-AS1
ABCC3	ACOD1	ALKBH2	CCT5	ALKBH2	ARID4A	ADGRA1-AS1
ABCC4	ACP3	ALKBH3	CDC25A	ALKBH3	ATG12	ADGRD1-AS1
ABCC5	ACP5	ALKBH5	CDC25C	ALKBH5	ATG5	ADGRF5-AS1
ABCC6	ACP6	ALOX12	CDK1	ALOX12	ATM	ADGRL3-AS1
ABCC9	ACSL1	ALS2	CDK12	ALS2	ATRAID	ADIPOQ-AS1
ABCD1	ACSL4	ANGPTL7	CDK7	ANGPTL7	AVEN	ADIRF-AS1
ABCD4	ACTB	ANKRD2	CDKN3	ANKRD2	BABAM2	ADNP-AS1
ABCF1	ACTG1	ANKZF1	CDT1	ANKZF1	BAD	ADORA2A-AS1
ABCG2	ACTN1	ANXA1	CENPE	ANXA1	BAG1	ADPGK-AS1
ABCG8	ACTN4	AOX1	CETN2	AOX1	BAG2	AFAP1-AS1
ABHD15	ACTR10	APEX1	CHAF1A	APEX1	BAG3	AFDN-DT
ABHD16A	ACTR1A	APOA4	CHEK1	APOA4	BAG4	AFF1-AS1
ABHD2	ACTR1B	APOD	CHEK2	APOD	BAG5	AFF2-IT1
ABHD4	ACTR2	APOE	CKS2	APOE	BAK1	AGAP1-IT1
ABHD5	ACTR3	APP	CLK2	APP	BARD1	AGAP2-AS1
ABHD6	ACVR1	APTX	CLSPN	APTX	BAX	AGBL1-AS1
ABI2	ACVR1B	AQP1	COL1A2	AQP1	BBC3	AGBL4-AS1
ABI3BP	ACVR2A	AREG	COPB2	AREG	BCAP29	AGBL4-IT1
ABL1	ACVR2B	ARF4	CRIP1	ARF4	BCAP31	AGBL5-AS1
ABL2	ACVRL1	ARG1	CRIP2	ARG1	BCL10	AGBL5-IT1
ABLIM1	ADA	ARG2	CUL1	ARG2	BCL11B	AGPAT4-IT1
ABLIM2	ADA2	ARL6IP5	CUL4A	ARL6IP5	BCL2	AIRN
ABR	ADAM10	ARNT	DCLRE1A	ARNT	BCL2A1	AKT3-IT1
ABRA	ADAM15	ARNTL	DCLRE1B	ARNTL	BCL2L1	ALDH1L1-AS1
ABTB2	ADAM17	ASS1	DCLRE1C	ASS1	BCL2L10	ALDH1L1-AS2
ACACA	ADAM23	ATF4	DDB1	ATF4	BCL2L11	ALG13-AS1
ACACB	ADAM8	ATG5	DDB2	ATG5	BCL2L12	ALG14-AS1
ACAD10	ADAM9	ATG7	DMC1	ATG7	BCL2L13	ALG9-IT1
ACAD9	ADAMDEC1	ATOX1	DNA2	ATOX1	BCL2L14	ALKBH3-AS1
ACAN	ADAMTS12	ATP13A2	DNMT1	ATP13A2	BCL2L2	ALMS1-IT1
ACAP1	ADAMTS13	ATP2A2	DNMT3A	ATP2A2	BCL3	ALOX12-AS1
ACBD5	ADAMTS3	ATP2B4	DNMT3B	ATP2B4	BCL6	AMMECR1-IT1
ACD	ADAMTS7	ATP5IF1	DOT1L	ATP5IF1	BCL7B	ANK2-AS1
ACE	ADAR	ATP7A	DTL	ATP7A	BCLAF1	ANK3-DT
ACER1	ADARB1	ATRN	DUT	ATRN	BDNF	ANKRD10-IT1
ACKR4	ADCY1	AXL	DVL3	AXL	BECN1	ANKRD33B-AS1
ACLY	ADCY7	BAD	E2F5	BAD	BEX3	ANKRD34C-AS1
ACO2	ADCY8	BAG5	EHMT1	BAG5	BFAR	ANKRD44-AS1
ACOT12	ADCYAP1	BAK1	EIF4A3	BAK1	BID	ANKRD44-IT1
ACOT7	ADD1	BCL2	EME1	BCL2	BIK	ANO1-AS1
ACOXL	ADD2	BCO2	ENDOV	BCO2	BIRC2	ANO3-AS1
ACP7	ADGRB1	BCR	ERCC1	BCR	BIRC3	ANP32A-IT1
ACSBG1	ADGRE1	BECN1	ERCC2	BECN1	BIRC5	AOAH-IT1
ACSL6	ADGRE2	BID	ERCC3	BID	BIRC6	AP4B1-AS1
ACSM2A	ADGRE3	BIRC2	ERCC4	BIRC2	BIRC7	APCDD1L-DT
ACSM2B	ADGRE5	BMP7	ERCC5	BMP7	BIRC8	APOA1-AS
ACSM5	ADGRF5	BNIP3	ERCC6	BNIP3	BLCAP	APOBEC3B-AS1
ACSS1	ADGRG1	BRCA1	ERCC8	BRCA1	BMP4	APTR
ACSS2	ADGRG3	BRF2	EXO1	BRF2	BNIP1	AQP4-AS1
ACSS3	ADIPOQ	BST1	EZH2	BST1	BNIP2	ARAP1-AS1
ACTA1	ADIPOR1	BTG1	FAAP20	BTG1	BNIP3	ARAP1-AS2
ACTA2	ADIPOR2	BTK	FAAP24	BTK	BOK	ARF4-AS1
ACTB	ADM	C19orf12	FAN1	C19orf12	BRAF	ARHGAP15-AS1
ACTBL2	ADORA1	CA3	FANCA	CA3	BRCA1	ARHGAP22-IT1
ACTG1	ADORA2A	CAMKK2	FANCB	CAMKK2	BTK	ARHGAP26-AS1
ACTL9	ADORA2B	CAPN2	FANCC	CAPN2	C5	ARHGAP26-IT1
ACTN4	ADORA3	CASP3	FANCD2	CASP3	C6	ARHGAP29-AS1
ACTR3B	ADRA2A	CAT	FANCE	CAT	C7	ARHGAP31-AS1
ACVR2A	ADSS1	CAV1	FANCF	CAV1	C8A	ARHGAP5-AS1
ACVR2B	ADSS2	CBX8	FANCG	CBX8	C8B	ARHGEF19-AS1
ACY1	ADTRP	CCL19	FANCI	CCL19	C8G	ARHGEF26-AS1
ADAM11	AFAP1L2	CCL5	FANCL	CCL5	C9	ARHGEF2-AS1
ADAM12	AFF3	CCN1	FANCM	CCN1	CAAP1	ARHGEF35-AS1
ADAM15	AGA	CCN2	FAP	CCN2	CAPN1	ARHGEF38-IT1
ADAM18	AGBL4	CCN6	FBXO31	CCN6	CAPN10	ARHGEF3-AS1
ADAM20	AGBL5	CCNA2	FEN1	CCNA2	CAPN11	ARHGEF7-AS1
ADAM28	AGER	CCNB1	G3BP1	CCNB1	CAPN6	ARHGEF7-AS2
ADAM30	AGL	CCR7	GEN1	CCR7	CAPN9	ARHGEF7-IT1
ADAM33	AGO1	CCS	GTF2H1	CCS	CARD10	ARHGEF9-IT1
ADAM8	AGO3	CD177	GTF2H2	CD177	CARD11	ARLNC1
ADAMDEC1	AGO4	CD34	GTF2H3	CD34	CARD14	ARMC2-AS1
ADAMTS10	AGPAT1	CD36	GTF2H4	CD36	CARD18	ARMCX3-AS1
ADAMTS15	AGPAT2	CD38	GTF2H5	CD38	CARD6	ARNILA
ADAMTS16	AGPAT5	CD47	H2AX	CD47	CARD8	ARNTL2-AS1
ADAMTS18	AGT	CDK1	H2AZ1	CDK1	CARD9	ARPP21-AS1
ADAMTS19	AGTR1	CDK2	HDAC1	CDK2	CASP1	ARRDC1-AS1
ADAMTS2	AGTR2	CDKN1A	HDAC10	CDKN1A	CASP10	ARRDC3-AS1
ADAMTS20	AHCTF1	CFLAR	HDAC11	CFLAR	CASP14	ARSD-AS1
ADAMTS3	AHCY	CHD6	HDAC2	CHD6	CASP2	ASAP1-IT1
ADAMTS6	AHR	CHRNA4	HDAC4	CHRNA4	CASP3	ASAP1-IT2
ADAMTS7	AHSG	CHUK	HDAC6	CHUK	CASP4	ASB15-AS1
ADAMTS8	AHSP	CLEC7A	HELQ	CLEC7A	CASP5	ASB16-AS1
ADAMTS9	AICDA	CLN8	HERC2	CLN8	CASP6	ASH1L-AS1
ADAMTSL1	AIF1	CLU	HLTF	CLU	CASP7	ASH1L-IT1
ADAMTSL3	AIF1L	COL1A1	HNRNPA2B1	COL1A1	CASP8	ASIC4-AS1
ADAMTSL4	AIM2	COQ7	HNRNPK	COQ7	CASP8AP2	ASMTL-AS1
ADAP1	AIMP1	COX4I2	HSP90B1	COX4I2	CASP9	ASTN2-AS1
ADAR	AIP	CPEB2	HSPD1	CPEB2	CAV1	ATE1-AS1
ADARB1	AIRE	CPS1	HSPE1	CPS1	CAV2	ATG10-AS1
ADARB2	AKAP12	CRK	HUS1	CRK	CBL	ATG10-IT1
ADAT1	AKAP17A	CRP	IARS1	CRP	CBX4	ATP11A-AS1
ADCK1	AKAP6	CRYAB	IFNGR2	CRYAB	CCAR1	ATP13A4-AS1
ADCY10	AKAP8	CRYGD	ILF2	CRYGD	CCAR2	ATP13A5-AS1
ADCY3	AKIRIN1	CTNNB1	INO80C	CTNNB1	CCL2	ATP1A1-AS1
ADCY7	AKIRIN2	CTNS	KAT5	CTNS	CD14	ATP1B3-AS1
ADCY8	AKNA	CX3CR1	KAT8	CX3CR1	CD180	ATP2A1-AS1
ADCY9	AKT1	CYB5R4	KDELR2	CYB5R4	CD2	ATP2B1-AS1
ADCYAP1R1	ALAD	CYBA	KMT2A	CYBA	CD27	ATP2B2-IT1
ADD2	ALAS2	CYBB	KMT2C	CYBB	CD28	ATP2B2-IT2
ADGRA1	ALCAM	CYCS	KMT5A	CYCS	CD38	ATP2C2-AS1
ADGRA2	ALDH1A2	CYGB	KNTC1	CYGB	CD40	ATP6V0E2-AS1
ADGRB1	ALDH3B1	CYP1A1	KPNA2	CYP1A1	CD40LG	ATP6V1B1-AS1
ADGRB2	ALDOA	CYP1A2	LDHA	CYP1A2	CD5L	ATXN1-AS1
ADGRB3	ALDOC	CYP1B1	LIG1	CYP1B1	CD70	ATXN2-AS
ADGRD1	ALKBH4	CYP2E1	LIG3	CYP2E1	CDC25A	ATXN8OS
ADGRE1	ALOX15	DAPK1	LIG4	DAPK1	CDK11A	AZIN1-AS1
ADGRE2	ALOX15B	DDAH1	MAD2L2	DDAH1	CDK11B	B3GALT1-AS1
ADGRE3	ALOX5	DDAH2	MANF	DDAH2	CDK5RAP3	B3GALT5-AS1
ADGRF1	ALPK1	DDIT4	MAPK3	DDIT4	CDKN1A	B4GALT1-AS1
ADGRF2	AMBP	DGKK	MAPKAPK2	DGKK	CDKN2A	B4GALT4-AS1
ADGRF3	AMH	DHCR24	MBD1	DHCR24	CDKN2D	BAALC-AS1
ADGRF4	AMPD3	DHFR	MBD2	DHFR	CECR2	BAALC-AS2
ADGRF5	ANGPT1	DHRS2	MBD3	DHRS2	CFLAR	BABAM2-AS1
ADGRG4	ANGPT2	DIABLO	MBD4	DIABLO	CGB3	BACE1-AS
ADGRG5	ANGPT4	DNAJC15	MCM3	DNAJC15	CGRRF1	BACE2-IT1
ADGRG6	ANK3	DNM2	MDC1	DNM2	CHUK	BACH1-AS1
ADGRL2	ANKHD1	DPEP1	MDM2	DPEP1	CIDEA	BACH1-IT1
ADGRL3	ANKRD1	DRD5	MDM4	DRD5	CIDEB	BACH1-IT2
ADGRL4	ANKRD17	DUOX1	MECP2	DUOX1	CIDEC	BACH1-IT3
ADH1B	ANKRD2	DUOX2	MGMT	DUOX2	CLDN5	BAIAP2-DT
ADH4	ANKRD53	DUOXA1	MLH1	DUOXA1	CLN3	BANCR
ADH7	ANKRD54	DUOXA2	MLH3	DUOXA2	CLU	BARX1-DT
ADM	ANLN	DUSP1	MMP9	DUSP1	CNR1	BASP1-AS1
ADNP2	ANO6	ECT2	MMS19	ECT2	CNR2	BBOX1-AS1
ADO	ANPEP	EDN1	MNAT1	EDN1	CNTF	BCAR3-AS1
ADORA1	ANXA1	EEF2	MPG	EEF2	COLEC11	BCAR4
ADORA3	ANXA11	EGFR	MPLKIP	EGFR	CRADD	BCDIN3D-AS1
ADPGK	ANXA2	EGLN1	MRE11	EGLN1	CSE1L	BCL2L1-AS1
ADRA1A	ANXA2P2	EIF2S1	MRPL3	EIF2S1	CSRNP1	BCL6-AS1
ADRA2B	ANXA3	EIF6	MRPS12	EIF6	CSRNP2	BCYRN1
ADSS1	ANXA4	ENDOG	MSH2	ENDOG	CSRNP3	BDNF-AS
AFAP1L1	AOC1	EPAS1	MSH3	EPAS1	CTNNAL1	BEAN1-AS1
AFDN	AOC3	EPHX2	MSH4	EPHX2	CTNNB1	BET1-AS1
AFF2	AP1B1	EPX	MSH5	EPX	CTSD	BFSP2-AS1
AFF3	AP1G1	ERCC1	MSH6	ERCC1	CUL1	BGLT3
AFM	AP1M1	ERCC2	MTA2	ERCC2	CUL2	BHLHE40-AS1
AFMID	AP1M2	ERCC3	MTHFD2	ERCC3	CUL3	BICRA-AS1
AFTPH	AP1S1	ERCC6	MUS81	ERCC6	CUL4A	BIN3-IT1
AGBL1	AP1S2	ERCC6L2	MUTYH	ERCC6L2	CUL5	BIRC6-AS1
AGFG1	AP1S3	ERCC8	NABP2	ERCC8	CYC1	BIRC6-AS2
AGL	AP2A1	ERO1A	NBN	ERO1A	CYCS	BISPR
AGMO	AP2A2	ETFDH	NCBP2	ETFDH	DAD1	BLACAT1
AGO1	AP2B1	ETS1	NEIL1	ETS1	DAP	BLACE
AGO2	AP2M1	ETV5	NEIL2	ETV5	DAP3	BMF-AS1
AGPAT2	AP2S1	EZH2	NEIL3	EZH2	DAPK1	BMNCR
AGPS	AP3B1	F2	NHEJ1	F2	DAPK2	BMP7-AS1
AGR2	AP3D1	F2RL1	NME1	F2RL1	DAPK3	BMP8B-AS1
AGRN	APAF1	FABP1	NONO	FABP1	DAXX	BMPR1B-DT
AHDC1	APBB1IP	FANCC	NR4A2	FANCC	DCC	BNC2-AS1
AHI1	APC	FANCD2	NSMCE2	FANCD2	DDIAS	BOK-AS1
AHNAK	APCS	FBLN5	NTHL1	FBLN5	DDIT3	BOLA3-AS1
AHNAK2	APEH	FBXO7	NUDT1	FBXO7	DDX12P	BPESC1
AHR	APLF	FBXW7	NUP205	FBXW7	DDX41	BRWD1-AS1
AHRR	APLN	FER	OGG1	FER	DEDD	BRWD1-AS2
AJAP1	APLP2	FGF8	OGT	FGF8	DEDD2	BRWD1-IT1
AJM1	APOA1	FKBP1B	PAFAH1B3	FKBP1B	DFFA	BSN-AS1
AJUBA	APOA2	FOS	PAICS	FOS	DFFB	BSN-DT
AK7	APOA4	FOSL1	PALB2	FOSL1	DIABLO	BTBD9-AS1
AK9	APOB	FOXM1	PARP1	FOXM1	DICER1	BTG3-AS1
AKAP11	APOBEC1	FOXO1	PARP2	FOXO1	DLC1	BVES-AS1
AKAP12	APOBEC3A	FOXO3	PARP3	FOXO3	DNAJA3	BZW1-AS1
AKAP13	APOBEC3B	FPR2	PAXIP1	FPR2	DNASE1	C10orf71-AS1
AKAP8	APOBEC3C	FTH1	PCLAF	FTH1	DNASE1L3	C11orf72
AKAP8L	APOBEC3D	FTO	PCNA	FTO	DNASE2	C15orf54
AKAP9	APOBEC3F	FUT8	PIAS1	FUT8	DNASE2B	C1orf167-AS1
AKNA	APOBEC3G	FXN	PIAS4	FXN	DNM1L	C1orf220
AKNAD1	APOBEC3H	FYN	PLK1	FYN	DOCK1	C1QTNF1-AS1
AKR1E2	APOD	FZD1	PMS1	FZD1	DPF1	C1QTNF7-AS1
AKT1	APOE	G6PD	PMS2	G6PD	DPF2	C1QTNF9-AS1
AKT1S1	APOL1	GADD45A	PMS2P3	GADD45A	DUSP22	C1RL-AS1
AKT2	APOL2	GATA4	PNKP	GATA4	DUSP6	C21orf62-AS1
AKT3	APOL3	GBF1	POLB	GBF1	DUSP7	C21orf91-OT1
ALAD	APP	GCH1	POLD1	GCH1	E2F1	C2-AS1
ALB	APPL1	GCHFR	POLE	GCHFR	E2F3	C2CD4D-AS1
ALCAM	APPL2	GCLC	POLG	GCLC	E2F5	C3orf67-AS1
ALDH16A1	APRT	GCLM	POLH	GCLM	EBAG9	C4A-AS1
ALDH18A1	AQP3	GGT7	POLI	GGT7	EDAR	C4B-AS1
ALDH1A3	AQP4	GJB2	POLK	GJB2	EI24	C5orf17
ALDH1L1	AREG	GLA	POLL	GLA	EIF2AK2	C5orf34-AS1
ALDH2	ARF1	GLRX2	POLM	GLRX2	EIF4G2	C5orf64-AS1
ALDH3A2	ARFGEF2	GLS2	POLN	GLS2	EMP1	C5orf66-AS1
ALDH3B1	ARG1	GNAI2	POLQ	GNAI2	EMP2	C5orf66-AS2
ALDH5A1	ARG2	GNAI3	PPP2R5C	GNAI3	EMP3	C5-OT1
ALDH8A1	ARHGAP45	GNAO1	PRDX2	GNAO1	ENC1	C6orf47-AS1
ALDOB	ARHGAP9	GPR37	PRDX4	GPR37	ENDOG	C8orf34-AS1
ALG10B	ARHGEF2	GPR37L1	PRIMPOL	GPR37L1	EP300	C8orf37-AS1
ALG12	ARHGEF5	GPX1	PRKDC	GPX1	ERCC2	C9orf106
ALG13	ARID4A	GPX2	PRMT1	GPX2	ERCC3	C9orf135-DT
ALG3	ARID5A	GPX3	PRPF19	GPX3	ERN1	CA3-AS1
ALK	ARID5B	GPX4	PSMA1	GPX4	ERN2	CACNA1C-AS1
ALKBH1	ARIH2	GPX5	PSMC4	GPX5	ESPL1	CACNA1C-AS2
ALKBH5	ARL11	GPX6	PSME2	GPX6	EXOC3L1	CACNA1C-AS3
ALKBH6	ARL3	GPX7	PTMA	GPX7	EXOG	CACNA1C-AS4
ALMS1	ARL8A	GPX8	RAD1	GPX8	F2	CACNA1C-IT1
ALOX12	ARMC6	GRB2	RAD17	GRB2	F2R	CACNA1C-IT2
ALOX12B	ARMC8	GRIN1	RAD18	GRIN1	FADD	CACNA1C-IT3
ALOX5	ARNT	GSKIP	RAD23A	GSKIP	FAF1	CACNA1G-AS1
ALOXE3	ARPC1A	GSR	RAD23B	GSR	FAIM2	CACNA2D1-AS1
ALPG	ARPC1B	GSS	RAD50	GSS	FANCA	CACNA2D3-AS1
ALPI	ARPC2	GSTP1	RAD51	GSTP1	FAP	CACTIN-AS1
ALPK1	ARPC3	GSTZ1	RAD51B	GSTZ1	FAS	CADM2-AS1
ALPK2	ARPC4	GTF2I	RAD51C	GTF2I	FASLG	CADM2-AS2
ALPK3	ARPC5	GUCY1B1	RAD51D	GUCY1B1	FASTK	CADM3-AS1
ALPP	ARRB1	HAO1	RAD52	HAO1	FCMR	CAHM
ALS2	ARRB2	HBA1	RAD54B	HBA1	FEM1B	CALML3-AS1
ALS2CL	ARRDC1-AS1	HBB	RAD54L	HBB	FOSL2	CAMTA1-AS1
ALX3	ARSA	HBD	RAD9A	HBD	FOXK2	CAMTA1-AS2
AMBN	ARSB	HBE1	RBBP8	HBE1	FOXL2	CAMTA1-DT
AMBP	ARTN	HBG1	RBM4	HBG1	FOXO1	CAMTA1-IT1
AMD1	ASAH1	HBG2	RBX1	HBG2	FOXO3	CAPN10-DT
AMDHD1	ASAH2	HBM	RDM1	HBM	FXR1	CAPS2-AS1
AMER3	ASB1	HBQ1	RECQL	HBQ1	FZD3	CARD11-AS1
AMIGO2	ASH1L	HBZ	RECQL4	HBZ	GAB1	CARD8-AS1
AMMECR1L	ASH2L	HDAC2	RECQL5	HDAC2	GADD45A	CARMN
AMOTL1	ASS1	HDAC4	REV1	HDAC4	GADD45B	CARNMT1-AS1
AMOTL2	ASXL1	HDAC6	REV3L	HDAC6	GADD45G	CARS-AS1
AMPD1	ATAD3B	HGF	RFC1	HGF	GAS2	CASC11
AMPD2	ATAD5	HIF1A	RFC2	HIF1A	GCG	CASC15
AMPD3	ATAT1	HK2	RFC3	HK2	GDNF	CASC16
AMT	ATF2	HMOX1	RFC4	HMOX1	GML	CASC17
AMY2A	ATF4	HMOX2	RFC5	HMOX2	GPER1	CASC18
ANAPC2	ATG5	HNRNPD	RMI1	HNRNPD	GPR65	CASC19
ANAPC4	ATG7	HNRNPM	RNF168	HNRNPM	GPX1	CASC2
ANAPC5	ATIC	HP	RNF4	HP	GPX4	CASC20
ANGPT2	ATM	HSF1	RNF8	HSF1	GRB2	CASC21
ANGPTL1	ATP11A	HSP90AA1	RPA1	HSP90AA1	GSK3B	CASC22
ANGPTL2	ATP11B	HSP90AB1	RPA2	HSP90AB1	GSN	CASC23
ANGPTL3	ATP11C	HSP90B2P	RPA3	HSP90B2P	GSR	CASC6
ANGPTL4	ATP1B1	HSPA1A	RPA4	HSPA1A	GSTM1	CASC8
ANGPTL6	ATP1B2	HSPA1B	RPL13	HSPA1B	GSTO1	CASC9
ANGPTL7	ATP1B3	HSPB1	RPL27	HSPB1	GSTP1	CASK-AS1
ANK1	ATP2B1	HTRA2	RPL35	HTRA2	GSTT2	CATIP-AS1
ANK2	ATP5F1B	HYAL1	RRM2B	HYAL1	GULP1	CATIP-AS2
ANK3	ATP5IF1	HYAL2	SDHC	HYAL2	GZMA	CAVIN2-AS1
ANKAR	ATP6AP1	ICAM1	SEM1	ICAM1	GZMB	CBR3-AS1
ANKEF1	ATP6AP2	IDH1	SETD7	IDH1	GZMH	CCAT1
ANKLE1	ATP6V0A1	IFI6	SETMAR	IFI6	GZMM	CCAT2
ANKMY1	ATP6V0A2	IFNG	SHPRH	IFNG	H1-0	CCDC13-AS1
ANKRD11	ATP6V0C	IL10	SIRT1	IL10	HDAC1	CCDC144NL-AS1
ANKRD13D	ATP6V1D	IL18RAP	SKP1	IL18RAP	HDAC3	CCDC148-AS1
ANKRD17	ATP7A	IL1B	SLX1A	IL1B	HMGB1	CCDC15-DT
ANKRD20A3	ATP8A1	IL6	SLX1B	IL6	HMGB2	CCDC183-AS1
ANKRD24	ATP8B4	IMMP2L	SLX4	IMMP2L	HRK	CCDC18-AS1
ANKRD26	ATRN	IMPACT	SMARCA4	IMPACT	HSF1	CCDC26
ANKRD30A	ATXN1L	INAVA	SMARCAL1	INAVA	HSP90B1	CCDC37-DT
ANKRD35	AURKA	INS	SMC1A	INS	HSPA5	CCDC39-AS1
ANKRD36	AURKB	INSR	SMC5	INSR	HSPE1	CCDC84-DT
ANKRD42	AURKC	IPCEF1	SMC6	IPCEF1	HTATIP2	CCEPR
ANKRD44	AVPR2	ITGAM	SMUG1	ITGAM	HTRA2	CCND2-AS1
ANKRD54	AXL	ITGB2	SND1	ITGB2	HTT	CCNT2-AS1
ANKS1A	AZGP1	JAK2	SNRPE	JAK2	IAPP	CCR5AS
ANKS1B	AZI2	JUN	SNRPF	JUN	IER3	CD200R1L-AS1
ANKS4B	AZU1	KCNA5	SOX4	KCNA5	IFNA2	CD27-AS1
ANKZF1	B2M	KCNC2	SPO11	KCNC2	IFNB1	CD2BP2-DT
ANO2	B3GNT2	KDM6B	SPRTN	KDM6B	IGF1R	CD44-AS1
ANO3	B4GALT1	KHSRP	SSBP1	KHSRP	IGF2	CD81-AS1
ANO4	BABAM1	KLF2	SSR1	KLF2	IGF2R	CDC37L1-DT
ANO5	BABAM2	KLF4	SUV39H1	KLF4	IGFALS	CDC42-AS1
ANO7	BACE2	KLRK1	SUV39H2	KLRK1	IGFBP2	CDC42-IT1
ANO8	BAD	KPNA4	TAOK1	KPNA4	IGFBP4	CDH18-AS1
ANO9	BAG4	KRT1	TARS1	KRT1	IGFBP5	CDH23-AS1
ANP32A	BAG6	LANCL1	TDG	LANCL1	IGFBP6	CDK6-AS1
ANPEP	BAIAP2	LCN2	TDP1	LCN2	IKBKB	CDKN1A-AS1
ANTXR2	BAK1	LDHA	TDP2	LDHA	IKBKG	CDKN2A-DT
ANXA11	BAMBI	LEP	TERF2	LEP	IL10	CDKN2B-AS1
ANXA7	BANK1	LIAS	TGIF1	LIAS	IL10RB	CDR1-AS
AOAH	BAP1	LONP1	TIMELESS	LONP1	IL17A	CDRT3
AOC1	BARX1	LPO	TIPIN	LPO	IL1A	CDRT7
AOX1	BATF	LRRK2	TMEM30A	LRRK2	IL1B	CDRT8
AP2A2	BATF2	MACROH2A1	TOP2A	MACROH2A1	IL2	CDYL-AS1
AP2B1	BATF3	MAOB	TOP3A	MAOB	IL24	CEBPA-DT
AP2M1	BAX	MAP1LC3A	TOPBP1	MAP1LC3A	IL2RA	CEBPB-AS1
AP3B1	BBS2	MAP3K5	TP53	MAP3K5	IL3	CECR3
AP3D1	BBS4	MAPK1	TP53BP1	MAPK1	IL3RA	CECR7
AP3M1	BCAP31	MAPK13	TPX2	MAPK13	IL6	CECR9
AP3M2	BCAR1	MAPK14	TRAF4	MAPK14	IRF1	CELF2-AS1
AP4E1	BCAT2	MAPK3	TRDMT1	MAPK3	JADE1	CELF2-AS2
AP4M1	BCL10	MAPK7	TREX1	MAPK7	JUN	CELF2-DT
AP5B1	BCL11B	MAPK8	TREX2	MAPK8	JUNB	CEP250-AS1
AP5Z1	BCL2	MAPK9	TRIM28	MAPK9	JUND	CEP83-DT
APAF1	BCL2L1	MAPKAP1	TRIP12	MAPKAP1	KALRN	CERNA1
APBA1	BCL2L11	MAPT	TSTA3	MAPT	KDM5A	CERNA2
APBA3	BCL3	MB	TTK	MB	KPNA1	CERNA3
APBB1	BCL6	MBL2	TUBB	MBL2	KPNB1	CERS3-AS1
APC	BCLAF1	MCL1	TUBB2A	MCL1	LALBA	CERS6-AS1
APC2	BCR	MCTP1	UBE2A	MCTP1	LGALS1	CFAP44-AS1
APCDD1	BDKRB1	MDM2	UBE2B	MDM2	LIMS1	CFAP58-DT
APLP1	BDKRB2	MEAK7	UBE2N	MEAK7	LITAF	CFAP61-AS1
APOA4	BECN1	MECP2	UBE2S	MECP2	LRP1	CFLAR-AS1
APOBEC2	BEX3	MELK	UBE2T	MELK	LTA	CFTR-AS1
APOBEC3G	BGLAP	MET	UBE2V2	MET	LTB	CHAER1
APOBR	BID	MGAT3	UBR5	MGAT3	LTBR	CHKB-DT
APOL2	BIN2	MGMT	UIMC1	MGMT	LY86	CHL1-AS1
APOL5	BIN3	MGST1	UNG	MGST1	LYZ	CHL1-AS2
APOL6	BIRC2	MGST3	USP11	MGST3	MADD	CHMP1B-AS1
APOOL	BIRC3	MICB	UVSSA	MICB	MAEA	CHN2-AS1
APPL1	BIRC5	MMP14	WEE1	MMP14	MAGEH1	CHODL-AS1
AQP4	BIRC6	MMP2	WRN	MMP2	MALT1	CHRM3-AS1
AQP5	BIRC7	MMP3	XAB2	MMP3	MAP2K1	CHRM3-AS2
AQP6	BIVM	MMP8	XPA	MMP8	MAP2K4	CHROMR
AQP9	BLK	MMP9	XPC	MMP9	MAP2K5	CIRBP-AS1
AQR	BLNK	MPO	XRCC1	MPO	MAP2K6	CISTR
ARAP1	BLOC1S3	MPV17	XRCC2	MPV17	MAP3K1	CKMT2-AS1
ARAP2	BMI1	MPV17L	XRCC3	MPV17L	MAP3K10	CLCA4-AS1
ARAP3	BMP1	MSH2	XRCC4	MSH2	MAP3K14	CLDN10-AS1
ARC	BMP10	MSRA	XRCC5	MSRA	MAP3K3	CLEC12A-AS1
ARCN1	BMP15	MSRB2	XRCC6	MSRB2	MAP3K5	CLIP1-AS1
AREL1	BMP2	MSRB3	YWHAE	MSRB3	MAP3K7	CLLU1
ARFGAP1	BMP3	MT3	ZDHHC17	MT3	MAPK1	CLMAT3
ARFGAP2	BMP4	MT-ATP6	ZW10	TUBGCP2	MAPK10	CLRN1-AS1
ARFGAP3	BMP5	MT-CO1		TUBGCP3	MAPK12	CLSTN2-AS1
ARFGEF3	BMP6	MT-CO2		TYMS	MAPK14	CLYBL-AS1
ARFIP2	BMP7	MT-CYB		UBE2C	MAPK4	CLYBL-AS2
ARHGAP12	BMP8A	MTF1		UBE2S	MAPK7	CNIH3-AS1
ARHGAP15	BMP8B	MT-ND1		UBE2T	MAPK8	CNIH3-AS2
ARHGAP17	BMPR1A	MT-ND2		UCK2	MAPK8IP2	CNNM3-DT
ARHGAP18	BMPR1B	MT-ND3		UGGT1	MAPKAPK5-AS1	CNOT10-AS1
ARHGAP26	BMPR2	MT-ND4		UQCRH	MAPT	CNOT2-DT
ARHGAP29	BMX	MT-ND5		VAMP8	MCL1	CNTFR-AS1
ARHGAP30	BNIP3	MT-ND6		WDHD1	MDM2	CNTN4-AS1
ARHGAP31	BNIP3L	MTOR		WEE1	MDM4	CNTN4-AS2
ARHGAP32	BOLA2	MTR		WEE2	MMD	CNTNAP2-AS1
ARHGAP33	BPGM	MYB		YWHAB	MMP9	COA6-AS1
ARHGAP36	BPI	MYEF2		YWHAE	MOAP1	COL18A1-AS1
ARHGAP4	BPIFA1	MYOG		YWHAG	MPO	COL18A1-AS2
ARHGAP6	BPIFA2	NAPRT		YWHAH	MRPS30	COL1A2-AS1
ARHGEF1	BPIFB1	NCF1		YWHAQ	MTCH1	COL25A1-DT
ARHGEF10L	BPIFB2	NCF1B		YWHAZ	MT-RNR2	COL4A2-AS1
ARHGEF15	BPIFB3	NCF1C		ZBTB17	MTRNR2L1	COL5A1-AS1
ARHGEF17	BRCA1	NCF2		ZRANB2	MTRNR2L10	COPDA1
ARHGEF18	BRCA2	NCF4		ZW10	MTRNR2L11	COPG2IT1
ARHGEF19	BRD4	NCOA7		ZWINT	MTRNR2L12	COX10-AS1
ARHGEF2	BRI3	NDUFA12			MTRNR2L13	CPB2-AS1
ARHGEF26	BRK1	NDUFA13			MTRNR2L2	CPEB1-AS1
ARHGEF28	BRWD1	NDUFA6			MTRNR2L3	CPEB2-DT
ARHGEF38	BSG	NDUFAF2			MTRNR2L4	CPNE8-AS1
ARHGEF4	BSPRY	NDUFB4			MTRNR2L5	CPS1-IT1
ARHGEF40	BST1	NDUFS1			MTRNR2L6	CPVL-AS1
ARHGEF6	BST2	NDUFS2			MTRNR2L7	CREB3L2-AS1
ARHGEF7	BTD	NDUFS3			MTRNR2L8	CRIM1-DT
ARID1A	BTK	NDUFS4			MTRNR2L9	CRPPA-AS1
ARID2	BTLA	NDUFS8			MX1	CRTC3-AS1
ARID3A	BTN1A1	NEIL1			MYB	CRYM-AS1
ARID3B	BTN2A1	NET1			MYBL2	CSE1L-AS1
ARID5B	BTN2A2	NFE2L1			MYC	CSMD2-AS1
ARIH2OS	BTN2A3P	NFE2L2			MYO18A	CSNK1G2-AS1
ARL14	BTN3A1	NME2			NAIF1	CSRP3-AS1
ARL3	BTN3A2	NME5			NAIP	CSTF3-DT
ARL4D	BTN3A3	NME8			NCKAP1	CT66
ARL5B	BTNL10	NNT			NDUFA13	CT69
ARL6	BTNL2	NOL3			NFKB1	CT70
ARMC1	BTNL3	NONO			NFKB2	CT75
ARMC12	BTNL8	NOS1			NFKBIA	CTBP1-AS
ARMC3	BTNL9	NOS1AP			NFKBIB	CTBP1-DT
ARMC4	BTRC	NOS2			NFKBIE	CTNNA2-AS1
ARMC5	BVES	NOS3			NGF	CXXC4-AS1
ARMC6	C12orf29	NOX1			NGFR	CXXC5-AS1
ARMC8	C12orf4	NOX3			NLRC4	CYMP-AS1
ARMCX1	C17orf99	NOX4			NLRP1	CYP17A1-AS1
ARMCX2	C1QA	NOX5			NLRP12	CYP1B1-AS1
ARMCX3	C1QB	NOXA1			NLRP2	CYP4A22-AS1
ARMH3	C1QBP	NOXO1			NLRP3	CYP51A1-AS1
ARMH4	C1QC	NQO1			NME3	CYTOR
ARMT1	C1QTNF12	NQO2			NME5	CYYR1-AS1
ARPC4	C1QTNF3	NR4A2			NME6	DAAM2-AS1
ARR3	C1QTNF4	NR4A3			NMNAT1	DAB1-AS1
ARRB1	C1R	NRROS			NOD1	DACOR1
ARRDC1	C1RL	NUDT1			NOD2	DACT3-AS1
ARRDC2	C1S	NUDT15			NOL3	DALIR
ARRDC5	C2	NUDT2			NOS1	DANCR
ARSF	C2CD4A	NUPR1			NOS2	DANT1
ARSG	C2CD4B	OGG1			NPM1	DANT2
ARSH	C3	OSER1			NRG2	DAOA-AS1
ARSI	C3AR1	OSGIN1			NTF3	DAPK1-IT1
ARSJ	C4A	OSGIN2			NTRK1	DARS-AS1
ARSK	C4B	OXR1			NUDT2	DBET
ART5	C4BPA	OXSR1			NUP62	DBH-AS1
ARVCF	C4BPB	P2RX4			NUPR1	DCST1-AS1
ARX	C5	P2RX7			P2RX1	DCTN1-AS1
ASAP1	C5AR1	P4HB			PAK1	DCUN1D2-AS
ASAP2	C5AR2	PARK7			PAK2	DCXR-DT
ASB10	C5orf30	PARL			PAM16	DDC-AS1
ASB12	C6	PARP1			PARP1	DDIT4-AS1
ASCC3	C6orf120	PAWR			PARP4	DDN-AS1
ASCL1	C7	PAX2			PAWR	DDR1-DT
ASH1L	C8A	PCGF2			PAX3	DDX11-AS1
ASL	C8B	PCNA			PAX7	DDX39B-AS1
ASMT	C8G	PDCD10			PDCD1	DDX59-AS1
ASNS	C9	PDE12			PDCD10	DEC1
ASPDH	CA1	PDE8A			PDCD11	DENND5B-AS1
ASPG	CA2	PDGFB			PDCD2	DENND6A-AS1
ASPH	CAB39	PDGFD			PDCD2L	DENND6A-DT
ASPSCR1	CACNA1C	PDGFRA			PDCD4	DEPDC1-AS1
ASRGL1	CACNA1F	PDGFRB			PDCD5	DGCR10
ASS1	CACNB3	PDK1			PDCD6	DGCR11
ASTN2	CACTIN	PDK2			PDE1B	DGCR12
ASXL1	CACYBP	PDK3			PERP	DGCR5
ASXL2	CADM1	PDK4			PGLYRP1	DGCR9
ASXL3	CADM4	PDLIM1			PGLYRP2	DGUOK-AS1
ATAD2	CALCA	PENK			PHLDA2	DHCR24-DT
ATAD3A	CALCOCO2	PGK1			PIK3C2G	DHDDS-AS1
ATAD5	CALCRL	PID1			PMAIP1	DHRS4-AS1
ATE1	CALM1	PINK1			PML	DHRSX-IT1
ATF6	CALM2	PKD2			POR	DHX33-DT
ATF6B	CALM3	PLA2R1			PPM1F	DIAPH1-AS1
ATF7	CALML5	PLEKHA1			PPP1R13B	DIAPH2-AS1
ATG10	CALR	PLIN5			PPP1R15A	DIAPH3-AS1
ATG101	CAMK1D	PLK3			PPP2R1B	DIAPH3-AS2
ATG12	CAMK2A	PMAIP1			PRDX4	DICER1-AS1
ATG14	CAMK2B	PML			PRDX5	DINOL
ATG16L1	CAMK2D	PNKP			PRF1	DIO2-AS1
ATG16L2	CAMK2G	PNPT1			PRKAA1	DIO3OS
ATG2A	CAMK4	PON2			PRKCA	DIP2A-IT1
ATG2B	CAMP	PON3			PRKCE	DIRC3
ATG7	CAND1	POR			PRKCZ	DIRC3-AS1
ATG9A	CANT1	PPARGC1A			PSEN1	DISC1FP1
ATL1	CANX	PPARGC1B			PSEN2	DISC1-IT1
ATL2	CAP1	PPIF			PTEN	DISC2
ATMIN	CAPN1	PPP1R15B			PTGER3	DLEU1
ATN1	CAPN2	PPP2CB			PTGIS	DLEU1-AS1
ATP10B	CAPZA1	PPP5C			PTGS2	DLEU2
ATP11C	CAPZA2	PRCP			PTH	DLEU2L
ATP12A	CAPZA3	PRDX1			PTK2	DLEU7-AS1
ATP13A4	CAPZB	PRDX2			PTK2B	DLG1-AS1
ATP1A1	CARD11	PRDX3			PTPN13	DLG2-AS1
ATP1A2	CARD14	PRDX4			PTPN6	DLG2-AS2
ATP1A3	CARD16	PRDX5			PTRH2	DLG3-AS1
ATP1A4	CARD17	PRDX6			PYCARD	DLG5-AS1
ATP1B4	CARD18	PREX1			RAD21	DLGAP1-AS1
ATP2A2	CARD8	PRG3			RAD23B	DLGAP1-AS2
ATP2B2	CARD9	PRKAA1			RAF1	DLGAP1-AS3
ATP2B3	CARTPT	PRKAA2			RB1	DLGAP1-AS4
ATP2B4	CASP1	PRKCD			RBBP4	DLGAP1-AS5
ATP2C2	CASP3	PRKD1			RBBP5	DLGAP2-AS1
ATP4A	CASP4	PRKN			RBBP6	DLGAP4-AS1
ATP5MF-PTCD1	CASP5	PRKRA			RBL1	DLX2-DT
ATP5MG	CASP8	PRNP			RBL2	DLX6-AS1
ATP5PD	CASP8AP2	PRODH			RELA	DLX6-AS2
ATP6AP1	CASP9	PRR5L			RELB	DM1-AS
ATP6V0E1	CAT	PSAP			RFFL	DMD-AS3
ATP6V1A	CAV1	PSEN1			RFPL1	DNAH17-AS1
ATP6V1B2	CBFA2T3	PSIP1			RHOA	DNAH8-AS1
ATP6V1C1	CBFB	PSMB5			RHOB	DNAJB5-DT
ATP6V1C2	CBL	PTGIS			RIPK1	DNAJB8-AS1
ATP6V1E2	CCBE1	PTGS1			RIPK2	DNAJC27-AS1
ATP7A	CCDC28A	PTGS2			RIPK3	DNAJC3-DT
ATP7B	CCDC28B	PTK2B			RNF34	DNAJC9-AS1
ATP8B2	CCDC3	PTPRK			RNF7	DNM3-IT1
ATP8B3	CCDC88B	PTPRN			RPS3	DNM3OS
ATP9B	CCL1	PTX3			RTEL1	DNMBP-AS1
ATPAF2	CCL11	PXDN			RTN4	DNMT3L-AS1
ATR	CCL13	PXDNL			S100B	DOCK4-AS1
ATRN	CCL14	PXN			SCARB1	DOCK8-AS1
ATRX	CCL15	PYCR1			SEMA4D	DOCK9-AS1
ATXN2	CCL15-CCL14	PYCR2			SERPINB2	DOCK9-DT
ATXN2L	CCL16	PYROXD1			SETX	DPH6-DT
ATXN7L1	CCL17	RAB27A			SFRP1	DPP10-AS1
ATXN7L2	CCL18	RAC1			SFRP2	DPP10-AS2
AUP1	CCL19	RAC2			SFRP5	DPP10-AS3
AUTS2	CCL2	RACK1			SGK1	DPP4-DT
AVP	CCL20	RAD52			SHARPIN	DPP9-AS1
AXIN1	CCL21	RBM11			SIAH1	DPYD-AS1
AXIN2	CCL22	RBPMS			SIPA1	DPYD-AS2
AXL	CCL23	RELA			SIRT2	DPYD-IT1
AZGP1	CCL24	REST			SIVA1	DRAIC
AZIN2	CCL25	RFK			SMNDC1	DSCAM-AS1
B3GAT1	CCL26	RGN			SNCA	DSCAM-IT1
B3GAT3	CCL27	RGS14			SOCS2	DSCAS
B3GLCT	CCL28	RHOA			SOCS3	DSCR10
B3GNT3	CCL3	RHOB			SOD1	DSCR4
B3GNT5	CCL3L1	RIPK1			SON	DSCR4-IT1
B3GNTL1	CCL4	RIPK3			SPATA3	DSCR8
B4GALNT1	CCL4L1	RNF112			SPHK2	DSCR9
B4GALNT2	CCL5	RNF41			SPIN2A	DSG1-AS1
B4GALNT3	CCL7	RNF7			SPP1	DSG2-AS1
BABAM2	CCL8	ROCK2			SSTR3	DST-AS1
BACH1	CCM2L	ROMO1			ST20	DTD1-AS1
BAD	CCN3	RORA			STAT1	DTNB-AS1
BAG2	CCN4	RPS3			STK17A	DUBR
BAHCC1	CCNB2	RRM2B			STK17B	DYRK3-AS1
BAIAP2	CCND1	RWDD1			STK24	E2F3-IT1
BAIAP3	CCND3	S100A7			STK3	EAF1-AS1
BAMBI	CCP110	SCARA3			STPG1	ECE1-AS1
BAP1	CCR1	SCGB1A1			TANK	ECI2-DT
BARHL2	CCR10	SDC1			TAOK1	EDIL3-DT
BAZ1A	CCR2	SELENOK			TAX1BP1	EDNRB-AS1
BBC3	CCR3	SELENON			TDGF1	EDRF1-AS1
BBS12	CCR4	SELENOP			TDP2	EDRF1-DT
BBS2	CCR5	SELENOS			TESK2	EFCAB14-AS1
BBS7	CCR6	SESN1			TESMIN	EFCAB6-AS1
BBX	CCR7	SESN2			TFDP1	EGFLAM-AS1
BCAN	CCR8	SESN3			TFDP2	EGFLAM-AS2
BCAP31	CCR9	SETX			TGFB1	EGFLAM-AS3
BCAR3	CCRL2	SFPQ			TIA1	EGFLAM-AS4
BCAS3	CCT2	SFTPD			TIAF1	EGFR-AS1
BCAT1	CCT8	SGK2			TIAL1	EGLN3-AS1
BCHE	CD101	SGK3			TIMP3	EGOT
BCKDHA	CD109	SH3PXD2A			TLR2	EHD4-AS1
BCKDK	CD14	SH3PXD2B			TMBIM6	EHHADH-AS1
BCL11A	CD151	SHMT2			TNF	EHMT2-AS1
BCL2L11	CD160	SHPK			TNFAIP1	EIF1AX-AS1
BCL2L12	CD163	SIGMAR1			TNFAIP2	EIF1B-AS1
BCL2L14	CD164	SIN3A			TNFAIP3	EIF2AK3-DT
BCL6	CD177	SIRPA			TNFAIP6	EIF3J-DT
BCL7A	CD180	SIRT1			TNFAIP8	EIPR1-IT1
BCL9	CD19	SIRT2			TNFRSF10A	ELAVL4-AS1
BCL9L	CD1A	SIRT3			TNFRSF10B	ELDR
BCLAF1	CD1B	SIRT5			TNFRSF10C	ELF3-AS1
BCO2	CD1C	SLC18A2			TNFRSF10D	ELFN1-AS1
BCOR	CD1D	SLC23A1			TNFRSF11A	ELMO1-AS1
BCORL1	CD1E	SLC23A2			TNFRSF11B	ELN-AS1
BCR	CD2	SLC25A23			TNFRSF12A	ELOA-AS1
BDH1	CD200	SLC25A24			TNFRSF14	ELOVL2-AS1
BDKRB2	CD200R1	SLC25A33			TNFRSF17	EMC1-AS1
BECN1	CD200R1L	SLC30A10			TNFRSF18	EMC3-AS1
BEND2	CD207	SLC6A2			TNFRSF19	EML2-AS1
BEND6	CD209	SLC6A5			TNFRSF1A	EML4-AS1
BEST3	CD22	SLC7A11			TNFRSF1B	EML6-AS1
BEST4	CD226	SLC7A2			TNFRSF21	EMSLR
BEX1	CD24	SLC8A1			TNFRSF25	EMX2OS
BEX3	CD244	SMAD3			TNFRSF4	ENO1-AS1
BFSP2	CD247	SMPD3			TNFRSF6B	ENO1-IT1
BGN	CD248	SNCA			TNFRSF8	ENOX1-AS1
BHLHE22	CD27	SOD1			TNFRSF9	ENOX1-AS2
BICC1	CD274	SOD2			TNFSF10	ENTPD1-AS1
BICD1	CD276	SOD3			TNFSF11	ENTPD3-AS1
BICD2	CD28	SP1			TNFSF12	EP300-AS1
BICRAL	CD2AP	SPHK1			TNFSF13	EPB41L4A-AS1
BIN2	CD300A	SPHK2			TNFSF13B	EPB41L4A-DT
BIRC6	CD300C	SPR			TNFSF14	EPCAM-DT
BLID	CD300E	SQSTM1			TNFSF15	EPHA1-AS1
BLMH	CD300H	SRC			TNFSF18	EPHA5-AS1
BLOC1S1	CD300LB	SRXN1			TNFSF4	EPN2-AS1
BMP1	CD300LD	STAR			TNFSF8	EPN2-IT1
BMP3	CD300LF	STAT1			TNFSF9	EPS15-AS1
BMP6	CD300LG	STAT3			TOP2A	ERC2-IT1
BMPER	CD320	STAT6			TP53	ERCC8-AS1
BMS1	CD33	STAU1			TP53AIP1	ERI3-IT1
BNC1	CD34	STC2			TP53BP2	ERICD
BNC2	CD36	STK17A			TP53I3	ERICH3-AS1
BNIP1	CD37	STK24			TP63	ERICH6-AS1
BNIP3L	CD38	STK25			TP73	ERLNC1
BOC	CD3D	STK26			TRADD	ESRG
BOD1L1	CD3E	STOML2			TRAF1	ETS1-AS1
BOLA1	CD3G	STOX1			TRAF2	ETV5-AS1
BOLL	CD4	STX2			TRAF3	ETV7-AS1
BORCS5	CD40	STX4			TRAF4	EVX1-AS
BORCS6	CD40LG	SUOX			TRAF5	EWSAT1
BPI	CD44	SYK			TRAF6	EXOC3-AS1
BPIFB3	CD46	SZT2			TRAIP	EXOSC10-AS1
BPIFB6	CD47	TAFA4			TRIAP1	EXTL3-AS1
BPIFC	CD48	TANK			TRIB3	EZR-AS1
BPTF	CD5	TAT			TRIM35	F10-AS1
BRAP	CD53	TDG			TXNL1	F11-AS1
BRAT1	CD55	TFAP2A			UNC13B	FABP6-AS1
BRCA1	CD58	TGFB1			VDAC1	FAF1-AS1
BRCA2	CD59	TGFBR2			VEGFB	FALEC
BRD1	CD5L	THBS1			VEGFC	FAM111A-DT
BRD3	CD6	TICAM1			VEGFD	FAM135A-AS1
BRD7	CD63	TIGAR			WDR3	FAM138A
BRDT	CD68	TLR2			XIAP	FAM138B
BRF1	CD7	TLR4			XKR4	FAM138C
BRF2	CD70	TLR6			XKR6	FAM138D
BRINP3	CD74	TMEM106A			XKR7	FAM138E
BRIP1	CD79A	TMEM161A			XKR8	FAM138F
BRIX1	CD79B	TNF			XKR9	FAM13A-AS1
BRMS1L	CD80	TNFAIP3			YARS1	FAM155A-IT1
BRSK1	CD81	TOR1A			YWHAB	FAM157A
BRWD1	CD83	TP53			YWHAE	FAM157B
BRWD3	CD84	TP53INP1			YWHAG	FAM157C
BSG	CD86	TPM1			YWHAH	FAM160A1-DT
BSN	CD8A	TPO			YWHAQ	FAM167A-AS1
BSPRY	CD8B	TRAF2			YWHAZ	FAM170B-AS1
BTBD10	CD8B2	TRAP1			ZC3H12A	FAM181A-AS1
BTBD3	CD9	TREX1			ZNF346	FAM182A
BTBD6	CD93	TRPA1			ZNF443	FAM182B
BTBD7	CD96	TRPC6			ZRANB1	FAM197Y2
BTN2A1	CD99	TRPM2				FAM197Y3
BTN2A3P	CD99L2	TRPV1				FAM197Y4
BTN3A3	CDA	TSC1				FAM197Y5
BTNL2	CDC14A	TSPO				FAM197Y6
C10orf120	CDC14B	TTN				FAM197Y7
C10orf62	CDC14C	TUSC2				FAM197Y8
C10orf71	CDC25B	TWIST1				FAM197Y9
C10orf90	CDC34	TXN				FAM198B-AS1
C11orf16	CDC37	TXN2				FAM201A
C11orf45	CDC42	TXNIP				FAM201B
C11orf53	CDC42EP2	TXNRD1				FAM215A
C11orf58	CDC42EP4	TXNRD2				FAM215B
C11orf65	CDC5L	TYROBP				FAM222A-AS1
C11orf74	CDC6	UBE3A				FAM223A
C11orf80	CDC73	UBQLN1				FAM223B
C11orf87	CDH15	UCN				FAM224A
C12orf66	CDH17	UCP1				FAM224B
C12orf71	CDH26	UCP2				FAM225A
C14orf180	CDH3	UCP3				FAM225B
C15orf39	CDH5	VAV1				FAM226A
C16orf46	CDIP1	VCP				FAM226B
C16orf70	CDK13	VDAC1				FAM230A
C16orf71	CDK19	VKORC1L1				FAM230B
C16orf72	CDK4	VNN1				FAM230C
C16orf86	CDK6	VRK2				FAM230D
C16orf91	CDK9	WDR35				FAM230E
C17orf80	CDKN1A	WNT1				FAM230F
C19orf18	CDKN1C	WNT16				FAM230G
C19orf57	CDKN2A	WRN				FAM230H
C1GALT1	CDKN2B	XDH				FAM230I
C1orf112	CDO1	XPA				FAM230J
C1orf127	CDT1	XRCC1				FAM238A
C1orf141	CEACAM1	ZC3H12A				FAM238B
C1orf210	CEACAM20	ZFP36L2				FAM238C
C1QA	CEACAM21	ZNF205				FAM239A
C1QL4	CEACAM3	ZNF277				FAM239B
C1QTNF6	CEACAM5	ZNF580				FAM239C
C1R	CEACAM6	ZNF622				FAM242A
C20orf141	CEACAM7					FAM242B
C20orf144	CEACAM8					FAM242C
C20orf197	CEBPA					FAM242D
C22orf31	CEBPB					FAM242E
C2CD2	CEBPD					FAM242F
C2CD3	CEBPE					FAM245A
C2orf15	CEBPG					FAM245B
C2orf68	CECR2					FAM27B
C2orf73	CELA1					FAM27C
C2orf78	CENPA					FAM27D1
C2orf83	CENPE					FAM27E2
C3	CENPV					FAM27E3
C3orf20	CEP290					FAM27E4
C3orf62	CEP55					FAM27E5
C4A	CER1					FAM30A
C4BPA	CERT1					FAM30B
C5	CETN2					FAM30C
C5orf30	CFB					FAM3D-AS1
C6	CFD					FAM41AY1
C6orf201	CFH					FAM41AY2
C6orf47	CFHR1					FAM41C
C6orf89	CFHR2					FAM53B-AS1
C7	CFHR4					FAM66A
C7orf33	CFHR5					FAM66B
C7orf57	CFI					FAM66C
C8B	CFL1					FAM66D
C8orf34	CFLAR					FAM66E
C9orf116	CFP					FAM74A1
C9orf152	CGAS					FAM74A3
C9orf47	CH25H					FAM74A4
C9orf50	CHD2					FAM74A6
C9orf72	CHD7					FAM74A7
CA1	CHGA					FAM78B-AS1
CA13	CHI3L1					FAM83A-AS1
CAB39L	CHIA					FAM83C-AS1
CABIN1	CHID1					FAM83H-AS1
CABP5	CHIT1					FAM85A
CACFD1	CHMP1A					FAM85B
CACHD1	CHMP1B					FAM87A
CACNA1A	CHMP2A					FAM87B
CACNA1B	CHMP2B					FAM95A
CACNA1C	CHMP3					FAM95B1
CACNA1D	CHMP4A					FAM95C
CACNA1G	CHMP4B					FAM99A
CACNA1I	CHMP4C					FAM99B
CACNA1S	CHMP5					FANK1-AS1
CACNA2D1	CHMP6					FAR1-IT1
CACNA2D3	CHMP7					FARP1-AS1
CACNA2D4	CHRD					FARSA-AS1
CACNB2	CHRNA4					FAS-AS1
CACNB3	CHRNA7					FBXL19-AS1
CACNG7	CHRNB2					FBXO36-IT1
CACTIN	CHRNB4					FBXO3-DT
CAD	CHST1					FBXW7-AS1
CADM1	CHST2					FENDRR
CADM3	CHST4					FER1L6-AS1
CADM4	CHUK					FER1L6-AS2
CADPS2	CIAO3					FEZF1-AS1
CALCB	CIAPIN1					FGD5-AS1
CALCR	CIB1					FGF10-AS1
CALD1	CIDEA					FGF12-AS1
CALHM2	CIITA					FGF12-AS2
CALM2	CISH					FGF12-AS3
CALY	CIT					FGF13-AS1
CAMK2A	CITED1					FGF14-AS1
CAMK2B	CITED2					FGF14-AS2
CAMKK2	CKAP2					FGF14-IT1
CAMKV	CKAP4					FHAD1-AS1
CAMP	CKLF					FIGNL2-DT
CAMSAP1	CLC					FILNC1
CAMSAP2	CLCF1					FIRRE
CAND1	CLDN1					FLG-AS1
CAND2	CLDN18					FLICR
CANX	CLEC10A					FLNB-AS1
CAP2	CLEC12A					FLNC-AS1
CAPN1	CLEC12B					FLVCR1-DT
CAPN12	CLEC1B					FMR1-AS1
CAPN13	CLEC2A					FMR1-IT1
CAPN15	CLEC2B					FNDC1-IT1
CAPN9	CLEC2D					FOCAD-AS1
CAPNS2	CLEC4A					FOXC2-AS1
CAPZA3	CLEC4C					FOXCUT
CARD10	CLEC4D					FOXD1-AS1
CARD11	CLEC4E					FOXD2-AS1
CARD14	CLEC4G					FOXD3-AS1
CARD16	CLEC4M					FOXG1-AS1
CARD6	CLEC5A					FOXN3-AS1
CARF	CLEC6A					FOXN3-AS2
CARHSP1	CLEC7A					FOXO6-AS1
CARMIL1	CLEC9A					FOXP1-AS1
CARMIL2	CLECL1					FOXP1-IT1
CASC3	CLIP3					FOXP4-AS1
CASC4	CLLU1					FREM2-AS1
CASD1	CLNK					FRG1-DT
CASKIN2	CLOCK					FRGCA
CASP1	CLPTM1					FRMD6-AS1
CASP14	CLTA					FRMD6-AS2
CASP5	CLTC					FRMPD3-AS1
CASP6	CLU					FRMPD4-AS1
CASS4	CMA1					FRY-AS1
CASTOR1	CMKLR1					FSIP2-AS1
CASZ1	CMTM1					FSIP2-AS2
CAT	CMTM2					FTCD-AS1
CATSPER4	CMTM3					FTO-IT1
CATSPERB	CMTM5					FTX
CATSPERD	CMTM6					FUT8-AS1
CATSPERE	CMTM7					FZD10-AS1
CATSPERG	CMTM8					FZD4-DT
CAVIN2	CNIH1					G2E3-AS1
CBFA2T2	CNIH4					GABPB1-AS1
CBLIF	CNN2					GABPB1-IT1
CBLN3	CNOT4					GABRG3-AS1
CBR1	CNOT7					GACAT1
CBR3	CNOT9					GACAT2
CBX1	CNPY3					GACAT3
CBX5	CNR1					GALNTL6-AS1
CBX6	CNR2					GAPLINC
CBX8	CNTF					GARS-DT
CC2D1A	CNTFR					GAS1RR
CC2D2A	CNTROB					GAS5
CC2D2B	COCH					GAS5-AS1
CCAR2	COL17A1					GAS6-AS1
CCDC106	COL1A1					GAS6-DT
CCDC110	COL1A2					GAS8-AS1
CCDC136	COL20A1					GASAL1
CCDC137	COL2A1					GATA2-AS1
CCDC140	COL3A1					GATA3-AS1
CCDC142	COLEC10					GATA6-AS1
CCDC144A	COLEC11					GAU1
CCDC148	COLEC12					GCASPC
CCDC155	COMMD3					GCC2-AS1
CCDC158	COMMD7					GCSAML-AS1
CCDC170	COMMD9					GCSIR
CCDC171	COMP					GDNF-AS1
CCDC174	COPB1					GEMIN7-AS1
CCDC180	COPS5					GFOD1-AS1
CCDC181	CORO1A					GHET1
CCDC190	COTL1					GHRLOS
CCDC24	CPB2					GIHCG
CCDC27	CPLX2					GK-AS1
CCDC30	CPN1					GK-IT1
CCDC33	CPN2					GLCCI1-DT
CCDC38	CPNE1					GLIDR
CCDC39	CPNE3					GLIS2-AS1
CCDC40	CPPED1					GLIS3-AS1
CCDC42	CPTP					GLYCTK-AS1
CCDC50	CR1					GMDS-DT
CCDC51	CR1L					GNA14-AS1
CCDC57	CR2					GNAS-AS1
CCDC61	CRACR2A					GNG12-AS1
CCDC62	CRCP					GORAB-AS1
CCDC66	CREB1					GPC3-AS1
CCDC7	CREB3					GPC5-AS1
CCDC80	CREB3L3					GPC5-AS2
CCDC88A	CREBBP					GPC5-IT1
CCDC88B	CREBRF					GPC6-AS1
CCDC88C	CREG1					GPC6-AS2
CCDC89	CRH					GPR158-AS1
CCDC9	CRHBP					GPR176-DT
CCDC96	CRHR1					GPR1-AS
CCDC97	CRIP1					GPR50-AS1
CCDC9B	CRIP2					GPRACR
CCL23	CRISP3					GPRC5D-AS1
CCL24	CRISPLD2					GRASP-AS1
CCN3	CRK					GRHL3-AS1
CCNF	CRKL					GRID1-AS1
CCNJ	CRLF1					GRIK1-AS1
CCNL2	CRLF2					GRIK1-AS2
CCNT1	CRLF3					GRK5-IT1
CCNT2	CRP					GRM3-AS1
CCNY	CRTAM					GRM5-AS1
CCR6	CRTC3					GRM7-AS1
CCT2	CRYBA1					GRM7-AS2
CCT6B	CSF1					GRM7-AS3
CD101	CSF1R					GRM8-AS1
CD109	CSF2					GRPEL2-AS1
CD160	CSF2RA					GRTP1-AS1
CD163	CSF2RB					GSC-DT
CD163L1	CSF3					GSEC
CD200R1	CSF3R					GSN-AS1
CD207	CSH1					GSTCD-AS1
CD209	CSH2					GTF3C2-AS1
CD248	CSHL1					GTSCR1
CD28	CSK					GTSE1-DT
CD300C	CSNK2B					GYG2-AS1
CD300LF	CSPP1					H19
CD38	CSRP3					H1FX-AS1
CD3D	CST3					H2AZ1-DT
CD4	CST7					HAGLR
CD40LG	CST9					HAGLROS
CD44	CSTB					HAND2-AS1
CD46	CTBP2					HAO2-IT1
CD5	CTF1					HAR1A
CD5L	CTH					HAR1B
CD63	CTLA4					HAS2-AS1
CD74	CTNNB1					HCCAT5
CD84	CTNNBIP1					HCFC1-AS1
CD93	CTNNBL1					HCG11
CD99L2	CTPS1					HCG14
CDAN1	CTR9					HCG15
CDC23	CTSA					HCG17
CDC27	CTSB					HCG18
CDC37L1	CTSC					HCG20
CDC42	CTSD					HCG21
CDC42BPG	CTSE					HCG23
CDC42EP2	CTSF					HCG24
CDC42EP4	CTSG					HCG25
CDC5L	CTSH					HCG26
CDC7	CTSK					HCG27
CDCA2	CTSL					HCG4
CDCA3	CTSS					HCG4B
CDCA7L	CTSV					HCG9
CDH11	CTSW					HCP5
CDH12	CTSZ					HCP5B
CDH13	CUEDC2					HDAC11-AS1
CDH16	CUL1					HDAC2-AS2
CDH18	CUL3					HDAC4-AS1
CDH19	CUL4A					HDAC9-AS1
CDH20	CUL7					HDHD5-AS1
CDH22	CX3CL1					HECTD2-AS1
CDH23	CX3CR1					HECW1-IT1
CDH24	CXADR					HECW2-AS1
CDH26	CXCL1					HEIH
CDH4	CXCL10					HELLPAR
CDH5	CXCL11					HEXA-AS1
CDH6	CXCL12					HEXD-IT1
CDH7	CXCL13					HHATL-AS1
CDH8	CXCL14					HHIP-AS1
CDH9	CXCL16					HHLA3-AS1
CDHR1	CXCL17					HID1-AS1
CDHR2	CXCL2					HIF1A-AS1
CDHR3	CXCL3					HIF1A-AS2
CDHR5	CXCL5					HIF1A-AS3
CDK11A	CXCL6					HIPK1-AS1
CDK11B	CXCL8					HLA-DQB1-AS1
CDK12	CXCL9					HLA-F-AS1
CDK13	CXCR1					HLCS-IT1
CDK14	CXCR2					HLTF-AS1
CDK5RAP1	CXCR3					HLX-AS1
CDKAL1	CXCR4					HM13-AS1
CDKL5	CXCR5					HM13-IT1
CDKN1A	CXCR6					HMBOX1-IT1
CDKN2A	CYB5R3					HMGA2-AS1
CDKN2B	CYBA					HMGN3-AS1
CDKN2C	CYBB					HMMR-AS1
CDNF	CYBC1					HNF1A-AS1
CDON	CYFIP1					HNF4A-AS1
CDR2	CYFIP2					HOMER3-AS1
CDS2	CYLD					HORMAD2-AS1
CDT1	CYP11B1					HOTAIR
CDX4	CYP19A1					HOTAIRM1
CDYL	CYP1B1					HOTTIP
CDYL2	CYP26B1					HOXA10-AS
CEACAM1	CYP27B1					HOXA11-AS
CEACAM4	CYP4F11					HOXA-AS2
CEACAM5	CYP7B1					HOXA-AS3
CEACAM8	CYSLTR1					HOXB-AS1
CELA1	CYSLTR2					HOXB-AS2
CELF2	CYSTM1					HOXB-AS3
CELF4	CYTL1					HOXB-AS4
CELF5	DAB2IP					HOXC13-AS
CELSR1	DACT2					HOXC-AS1
CELSR2	DAPK1					HOXC-AS2
CELSR3	DAPK2					HOXC-AS3
CEMIP2	DAPK3					HOXD-AS2
CENPF	DBH					HPN-AS1
CENPI	DBNL					HPYR1
CENPT	DCAF1					HS1BP3-IT1
CENPW	DCD					HS6ST2-AS1
CEP120	DCDC1					HSD11B1-AS1
CEP128	DCLRE1C					HSD17B3-AS1
CEP152	DCST1					HTR2A-AS1
CEP164	DCSTAMP					HTR3E-AS1
CEP170	DCTN1					HTR5A-AS1
CEP170B	DCTN2					HTT-AS
CEP192	DCTN3					HULC
CEP250	DCTN4					HUNK-AS1
CEP350	DCTN5					HYI-AS1
CEP68	DCTN6					HYMAI
CEP72	DDIT3					IATPR
CEP83	DDIT4					IBA57-DT
CEP95	DDOST					ID2-AS1
CEPT1	DDT					IDH1-AS1
CERK	DDX1					IDH2-DT
CERS1	DDX17					IDI2-AS1
CERS2	DDX21					IER3-AS1
CERS6	DDX3X					IFNG-AS1
CES1	DDX41					IFT74-AS1
CES3	DDX58					IGBP1-AS1
CES5A	DDX60					IGBP1-AS2
CFAP300	DEFA1					IGF2-AS
CFAP410	DEFA3					IGF2BP2-AS1
CFAP43	DEFA4					IGFBP7-AS1
CFAP44	DEFA5					IGFL2-AS1
CFAP45	DEFA6					IGSF11-AS1
CFAP46	DEFB1					IGSF21-AS1
CFAP47	DEFB103A					IL10RB-DT
CFAP65	DEFB104A					IL12A-AS1
CFAP74	DEFB105A					IL1R1-AS1
CFB	DEFB106A					IL20RB-AS1
CFHR5	DEFB107A					IL21-AS1
CFTR	DEFB108A					IL21R-AS1
CGN	DEFB108B					IL6-AS1
CGNL1	DEFB109B					IL6R-AS1
CHAF1A	DEFB110					ILF3-DT
CHAT	DEFB112					INE1
CHCHD2	DEFB113					INE2
CHD1	DEFB114					INHBA-AS1
CHD2	DEFB115					INKA2-AS1
CHD3	DEFB116					INO80-AS1
CHD4	DEFB118					INSYN1-AS1
CHD5	DEFB119					INTS6-AS1
CHD6	DEFB121					INTS6L-AS1
CHD7	DEFB123					INTS9-AS1
CHD8	DEFB124					IPO9-AS1
CHD9	DEFB125					IPW
CHEK1	DEFB126					IQCA1-AS1
CHGB	DEFB127					IQCF5-AS1
CHI3L1	DEFB128					IQCH-AS1
CHID1	DEFB129					IQCJ-SCHIP1-AS1
CHMP4B	DEFB130A					IRAIN
CHMP7	DEFB131A					IRF1-AS1
CHN1	DEFB131B					IRX4-AS1
CHP1	DEFB132					ISM1-AS1
CHPF2	DEFB133					ISX-AS1
CHPT1	DEFB134					ITCH-AS1
CHRDL1	DEFB135					ITCH-IT1
CHRM4	DEFB4A					ITFG1-AS1
CHRM5	DEGS1					ITFG2-AS1
CHRNA10	DENND1B					ITGA6-AS1
CHRNA2	DERA					ITGA9-AS1
CHRNA7	DFFA					ITGB1-DT
CHRNA9	DGAT1					ITGB2-AS1
CHRNB3	DHRS2					ITGB5-AS1
CHRND	DHRS7B					ITIH4-AS1
CHRNE	DHTKD1					ITPK1-AS1
CHST10	DHX33					ITPKB-AS1
CHST11	DHX36					ITPKB-IT1
CHST5	DHX58					ITPR1-DT
CHST8	DHX9					ITPRIP-AS1
CHSY3	DIAPH1					JADRR
CHURC1-FNTB	DICER1					JAKMIP2-AS1
CIDEA	DLG1					JARID2-AS1
CIITA	DLG5					JAZF1-AS1
CILP	DLL1					JMJD1C-AS1
CILP2	DLL4					JPX
CIT	DMBT1					JRKL-AS1
CKAP2L	DMTN					KANSL1-AS1
CLASP1	DNAJA3					KANSL1L-AS1
CLASP2	DNAJB9					KAZN-AS1
CLBA1	DNAJC13					KBTBD11-OT1
CLCA4	DNAJC3					KCNAB1-AS1
CLCN2	DNAJC5					KCNAB1-AS2
CLCN3	DNASE1					KCND3-AS1
CLCN5	DNASE1L1					KCND3-IT1
CLCN6	DNASE1L3					KCNH1-IT1
CLCNKB	DNASE2					KCNH7-AS1
CLDN14	DNM2					KCNIP1-AS1
CLDN3	DOCK1					KCNIP1-OT1
CLDN6	DOCK10					KCNIP2-AS1
CLEC14A	DOCK11					KCNIP4-IT1
CLEC3A	DOCK2					KCNJ2-AS1
CLEC4F	DOCK3					KCNJ6-AS1
CLEC4G	DOCK4					KCNK15-AS1
CLIC2	DOCK5					KCNMA1-AS1
CLIC5	DOCK6					KCNMA1-AS2
CLIC6	DOCK7					KCNMA1-AS3
CLIP2	DOCK8					KCNMB2-AS1
CLIP3	DOCK9					KCNQ1-AS1
CLK1	DOK1					KCNQ1DN
CLMP	DOK2					KCNQ1OT1
CLN6	DOK3					KCNQ2-AS1
CLPB	DPF2					KCNQ5-AS1
CLRN3	DPP4					KCNQ5-IT1
CLSTN1	DPP7					KCTD21-AS1
CLSTN2	DPP8					KDM2B-DT
CLSTN3	DPY30					KDM4A-AS1
CLTB	DPYSL3					KDM5C-IT1
CLTCL1	DRD2					KDM7A-DT
CLU	DRD3					KHDRBS2-OT
CLUH	DROSHA					KIAA0087
CMA1	DSC1					KIAA1614-AS1
CMIP	DSG1					KIAA1671-AS1
CMPK2	DSN1					KIAA2012-AS1
CMTR1	DSP					KIF1C-AS1
CMYA5	DTX1					KIF25-AS1
CNBD2	DTX3L					KIF26B-AS1
CNGA1	DTX4					KIF5C-AS1
CNGA2	DUOX1					KIF9-AS1
CNGA3	DUOX2					KIRREL1-IT1
CNGA4	DUOXA1					KIRREL3-AS1
CNGB1	DUOXA2					KIRREL3-AS2
CNGB3	DUSP1					KIRREL3-AS3
CNIH2	DUSP10					KIZ-AS1
CNIH4	DUSP22					KLF3-AS1
CNKSR1	DUSP3					KLF7-IT1
CNKSR3	DYNC1H1					KLHL30-AS1
CNN2	DYNC1I1					KLHL6-AS1
CNNM1	DYNC1I2					KLHL7-DT
CNNM4	DYNC1LI1					KMT2E-AS1
CNOT1	DYNC1LI2					KRBOX1-AS1
CNOT10	DYNLL1					KRT73-AS1
CNOT6	DYNLL2					KRT7-AS
CNOT7	DYNLT1					KRTAP5-AS1
CNPY4	DYRK3					KTN1-AS1
CNR1	DYSF					L3MBTL2-AS1
CNR2	E2F7					L3MBTL4-AS1
CNRIP1	E2F8					LACTB2-AS1
CNST	EBI3					LAMA4-AS1
CNTF	ECM1					LAMA5-AS1
CNTLN	ECSIT					LAMC1-AS1
CNTN2	ECT2					LAMP5-AS1
CNTN3	EDA					LAMTOR5-AS1
CNTN5	EDA2R					LANCL1-AS1
CNTNAP1	EDAR					LAPTM4A-DT
CNTNAP3	EDARADD					LARGE-AS1
CNTNAP4	EDN1					LARGE-IT1
CNTNAP5	EDN2					LARS2-AS1
CNTRL	EDN3					LATS2-AS1
COG3	EDNRB					LBX1-AS1
COG4	EED					LBX2-AS1
COG7	EEF1A1					LCAL1
COG8	EEF2					LCMT1-AS1
COIL	EFHC1					LCMT1-AS2
COL11A1	EFHC2					LCT-AS1
COL11A2	EFNA1					LDLRAD4-AS1
COL12A1	EFNA2					LDLR-AS1
COL14A1	EFNA4					LEF1-AS1
COL15A1	EFNA5					LEMD1-AS1
COL16A1	EFNB1					LEMD1-DT
COL18A1	EFNB2					LENG8-AS1
COL19A1	EFNB3					LERFS
COL1A1	EGFR					LGALS8-AS1
COL1A2	EGR1					LGALSL-DT
COL20A1	EGR3					LGR4-AS1
COL21A1	EIF2AK1					LHFPL3-AS1
COL22A1	EIF2AK2					LHFPL3-AS2
COL24A1	EIF2AK3					LHX1-DT
COL25A1	EIF2AK4					LHX4-AS1
COL27A1	EIF2B1					LHX5-AS1
COL2A1	EIF2B2					LIF-AS1
COL3A1	EIF2B3					LIFR-AS1
COL4A1	EIF2B4					LILRB1-AS1
COL4A2	EIF2B5					LIMD1-AS1
COL4A3	EIF4A2					LIMS1-AS1
COL4A4	EIF6					LIN28B-AS1
COL4A5	ELANE					LINC00028
COL4A6	ELF1					LINC00029
COL5A1	ELF2					LINC00032
COL6A2	ELF3					LINC00051
COL6A3	ELF4					LINC00052
COL6A6	ELMO1					LINC00092
COL7A1	ELMO2					LINC00102
COL8A1	ELMOD2					LINC00106
COL8A2	ELP1					LINC00111
COL9A1	EMILIN1					LINC00112
COL9A2	EML1					LINC00113
COL9A3	EMP2					LINC00114
COLEC11	ENDOG					LINC00115
COLGALT2	ENDOU					LINC00158
COMMD1	ENG					LINC00159
COMMD5	ENPP1					LINC00160
COMTD1	ENPP2					LINC00161
COPB2	ENPP3					LINC00163
COPG1	ENPP4					LINC00165
COPG2	ENTR1					LINC00167
COPZ1	EOMES					LINC00173
COQ10A	EP300					LINC00174
COQ6	EPAS1					LINC00184
COQ7	EPB42					LINC00189
CORIN	EPCAM					LINC00200
CORO6	EPG5					LINC00205
CORO7	EPHA2					LINC00207
COTL1	EPHB1					LINC00208
COX20	EPHB3					LINC00210
COX7A2	EPHX2					LINC00211
COX7B	EPO					LINC00216
CPAMD8	EPOR					LINC00221
CPD	EPPIN					LINC00222
CPE	EPRS1					LINC00226
CPEB3	EPS8					LINC00229
CPEB4	EPX					LINC00235
CPED1	ERAP1					LINC00237
CPLANE1	ERAP2					LINC00239
CPM	ERBB2					LINC00240
CPNE1	ERBIN					LINC00242
CPNE6	ERCC1					LINC00243
CPOX	ERCC2					LINC00244
CPS1	EREG					LINC002481
CPSF3	ERMAP					LINC00251
CPSF6	ERP44					LINC00254
CPT1A	ERRFI1					LINC00260
CPT1C	ESAM					LINC00261
CPTP	ESCO2					LINC00265
CPZ	ESPL1					LINC00266-1
CR1	ESR1					LINC00266-3
CRABP1	ESRRA					LINC00268
CRACD	ETS1					LINC00269
CRACR2A	ETV2					LINC00271
CRACR2B	ETV3					LINC00272
CRB1	ETV6					LINC00273
CRB2	EVI2B					LINC00276
CREB3L3	EVL					LINC00278
CREBBP	EXO1					LINC00279
CREBL2	EXOC1					LINC00280
CREBZF	EXOSC3					LINC00283
CRELD1	EXOSC4					LINC00290
CRELD2	EXOSC5					LINC00293
CRH	EXOSC6					LINC00294
CRHR1	EXOSC9					LINC00297
CRIP2	EZR					LINC00298
CRISP2	F11R					LINC00299
CRISPLD2	F12					LINC00301
CRP	F13A1					LINC00302
CRTC1	F2					LINC00303
CRTC2	F2R					LINC00304
CRTC3	F2RL1					LINC00305
CRY1	F3					LINC00307
CRYBA4	F7					LINC00308
CRYBG1	F8					LINC00309
CRYL1	FABP4					LINC00310
CRYM	FABP5					LINC00311
CSAD	FADD					LINC00312
CSDE1	FAF2					LINC00313
CSF2RA	FAM111A					LINC00314
CSF2RB	FAM20C					LINC00315
CSF3R	FAM210B					LINC00316
CSGALNACT2	FAM3A					LINC00317
CSMD1	FAM3B					LINC00319
CSMD2	FAM3C					LINC00320
CSMD3	FAM3D					LINC00322
CSNK1D	FAM49B					LINC00323
CSNK1G3	FANCA					LINC00324
CSNK2A1	FANCC					LINC00326
CSPG4	FANCD2					LINC00327
CSPG5	FARP2					LINC00328
CSPP1	FAS					LINC00330
CSRNP1	FASLG					LINC00331
CSRNP2	FASN					LINC00332
CST6	FBN1					LINC00333
CSTF2	FBXO38					LINC00334
CT45A5	FBXO7					LINC00336
CT47B1	FBXO9					LINC00337
CT83	FBXW11					LINC00339
CTBP1	FBXW7					LINC00342
CTBP2	FCAMR					LINC00343
CTBS	FCAR					LINC00345
CTC1	FCER1A					LINC00346
CTCF	FCER1G					LINC00347
CTDP1	FCER2					LINC00348
CTNNA3	FCGR1A					LINC00349
CTNNAL1	FCGR1B					LINC00350
CTNNB1	FCGR2A					LINC00351
CTNND1	FCGR2B					LINC00352
CTNND2	FCGR2C					LINC00353
CTPS1	FCGR3A					LINC00354
CTPS2	FCGR3B					LINC00355
CTR9	FCGRT					LINC00358
CTRL	FCMR					LINC00359
CTSB	FCN1					LINC00362
CTSH	FCN2					LINC00363
CTSS	FCN3					LINC00364
CTTN	FCRL1					LINC00365
CTTNBP2	FCRL2					LINC00366
CUBN	FCRL3					LINC00367
CUEDC1	FCRL4					LINC00368
CUL1	FCRL5					LINC00370
CUL2	FCRL6					LINC00373
CUL3	FCRLA					LINC00374
CUL4B	FCRLB					LINC00375
CUL7	FEM1A					LINC00376
CUL9	FEM1B					LINC00377
CUTC	FER					LINC00378
CUX1	FERMT1					LINC00379
CUX2	FES					LINC00380
CWC22	FFAR2					LINC00381
CWC25	FFAR3					LINC00382
CWC27	FFAR4					LINC00383
CX3CL1	FGA					LINC00384
CXCL13	FGB					LINC00385
CXCR1	FGF10					LINC00387
CXCR3	FGF2					LINC00388
CXCR5	FGF23					LINC00390
CXorf40A	FGF4					LINC00391
CXorf58	FGFR1					LINC00392
CXorf65	FGFR2					LINC00393
CYB5A	FGG					LINC00395
CYB5R2	FGL1					LINC00396
CYB5R4	FGL2					LINC00397
CYBA	FGR					LINC00398
CYC1	FKBP1A					LINC00399
CYFIP1	FKBP1B					LINC00400
CYFIP2	FLCN					LINC00402
CYLC2	FLG2					LINC00404
CYLD	FLI1					LINC00407
CYP11A1	FLNA					LINC00408
CYP11B1	FLNB					LINC00410
CYP19A1	FLOT1					LINC00411
CYP1A2	FLOT2					LINC00412
CYP24A1	FLT1					LINC00415
CYP27B1	FLT3					LINC00421
CYP2A13	FLT3LG					LINC00423
CYP2C19	FLT4					LINC00424
CYP2C8	FLVCR1					LINC00426
CYP2C9	FMN2					LINC00427
CYP2E1	FN1					LINC00428
CYP2F1	FNDC4					LINC00430
CYP2U1	FNIP1					LINC00431
CYP2W1	FOLR2					LINC00433
CYP46A1	FOLR3					LINC00434
CYP4B1	FOS					LINC00437
CYP4F11	FOSL1					LINC00440
CYP4X1	FOXA2					LINC00442
CYP51A1	FOXC1					LINC00443
CYSLTR2	FOXE1					LINC00444
CYTH1	FOXF1					LINC00445
CYTH2	FOXH1					LINC00446
CYTH4	FOXJ1					LINC00448
CYTOR	FOXL1					LINC00449
CZIB	FOXN1					LINC00454
DAAM1	FOXO1					LINC00456
DAB1	FOXO3					LINC00457
DAB2	FOXP1					LINC00458
DACH1	FOXP3					LINC00459
DACH2	FPR1					LINC00460
DAG1	FPR2					LINC00461
DAGLA	FPR3					LINC00462
DAP3	FRK					LINC00463
DAPK1	FRMD8					LINC00466
DAPK3	FRMPD3					LINC00467
DBN1	FRS2					LINC00469
DBP	FSCN1					LINC00470
DBR1	FSD1					LINC00471
DBT	FSHB					LINC00472
DCAF12	FST					LINC00473
DCAF12L2	FSTL3					LINC00474
DCAF13	FTH1					LINC00475
DCAF4L1	FTL					LINC00476
DCAF8	FUCA1					LINC00477
DCAF8L1	FUCA2					LINC00479
DCAF8L2	FURIN					LINC00482
DCAKD	FUT10					LINC00484
DCBLD1	FUT7					LINC00485
DCC	FYB1					LINC00486
DCDC2	FYB2					LINC00487
DCHS1	FYN					LINC00488
DCLRE1A	FZD4					LINC00489
DCLRE1B	FZD5					LINC00491
DCLRE1C	FZD7					LINC00492
DCPS	FZD8					LINC00494
DCST2	FZD9					LINC00498
DCT	G3BP1					LINC00499
DCTN6	G3BP2					LINC00500
DCUN1D4	G6PD					LINC00501
DCX	GAA					LINC00502
DDIT4	GAB2					LINC00504
DDR2	GAB3					LINC00506
DDX11	GABPA					LINC00507
DDX17	GAL					LINC00508
DDX18	GALNS					LINC00511
DDX19B	GALNT2					LINC00513
DDX23	GALP					LINC00514
DDX28	GAPDH					LINC00515
DDX31	GAPT					LINC00517
DDX39A	GAS6					LINC00518
DDX3Y	GATA1					LINC00519
DDX4	GATA2					LINC00520
DDX42	GATA3					LINC00523
DDX43	GATA4					LINC00524
DDX46	GATA6					LINC00525
DDX51	GBA					LINC00526
DDX52	GBF1					LINC00527
DDX53	GBP1					LINC00528
DDX54	GBP2					LINC00529
DDX58	GBP3					LINC00533
DDX60	GBP4					LINC00534
DDX60L	GBP5					LINC00535
DEAF1	GBP6					LINC00536
DECR2	GBP7					LINC00537
DEDD2	GCA					LINC00538
DEF8	GCH1					LINC00539
DEFB118	GCLC					LINC00540
DEFB131A	GCLM					LINC00543
DEGS1	GCNT1					LINC00544
DEGS2	GCNT3					LINC00545
DENND11	GCSAM					LINC00547
DENND2D	GCSAML					LINC00548
DENND4B	GDF1					LINC00550
DENND4C	GDF10					LINC00551
DENND5A	GDF11					LINC00552
DENND5B	GDF15					LINC00554
DENND6B	GDF2					LINC00555
DEPDC5	GDF3					LINC00556
DERL1	GDF5					LINC00557
DEUP1	GDF6					LINC00558
DGAT2L6	GDF7					LINC00559
DGCR8	GDF9					LINC00560
DGKA	GDI2					LINC00561
DGKB	GEM					LINC00562
DGKE	GFI1					LINC00563
DGKG	GFPT2					LINC00564
DGKQ	GFRA1					LINC00565
DHCR24	GFRA2					LINC00566
DHCR7	GFRA4					LINC00567
DHH	GFRAL					LINC00570
DHRS4	GGH					LINC00571
DHRS4L2	GGT1					LINC00572
DHTKD1	GGT2					LINC00574
DHX15	GGT3P					LINC00575
DHX16	GGT5					LINC00578
DHX29	GH1					LINC00581
DHX30	GH2					LINC00582
DHX34	GHDC					LINC00583
DHX36	GHR					LINC00587
DHX37	GHRL					LINC00588
DHX38	GHSR					LINC00589
DHX57	GIMAP8					LINC00592
DHX8	GIPC1					LINC00593
DIAPH1	GIT1					LINC00595
DIAPH2	GJA1					LINC00596
DICER1	GLA					LINC00597
DIDO1	GLB1					LINC00598
DIP2A	GLDC					LINC00599
DIP2B	GLG1					LINC00601
DIP2C	GLI2					LINC00602
DIPK2A	GLI3					LINC00603
DIRAS1	GLIPR1					LINC00604
DIRAS2	GLMN					LINC00605
DIS3	GLO1					LINC00606
DISC1	GLRX5					LINC00607
DISP1	GLYCAM1					LINC00608
DISP3	GM2A					LINC00609
DIXDC1	GMFG					LINC00612
DKK2	GNAO1					LINC00613
DKK4	GNAS					LINC00614
DLAT	GNL1					LINC00615
DLEC1	GNLY					LINC00616
DLG1	GNPNAT1					LINC00618
DLG2	GNRH1					LINC00619
DLG4	GNS					LINC00620
DLG5	GOLGA7					LINC00621
DLGAP2	GOLPH3					LINC00622
DLGAP3	GON4L					LINC00623
DLGAP5	GP1BA					LINC00624
DLL1	GP6					LINC00626
DLL3	GPATCH3					LINC00628
DLX3	GPC1					LINC00629
DLX6	GPC3					LINC00630
DMAC1	GPD1					LINC00632
DMAC2	GPER1					LINC00634
DMAP1	GPI					LINC00635
DMBT1	GPLD1					LINC00636
DMD	GPNMB					LINC00637
DMGDH	GPR15					LINC00638
DMP1	GPR17					LINC00639
DMRT3	GPR171					LINC00640
DMRTB1	GPR174					LINC00641
DMRTC2	GPR18					LINC00642
DMTN	GPR183					LINC00643
DMXL1	GPR32					LINC00644
DMXL2	GPR32P1					LINC00645
DNAAF2	GPR33					LINC00648
DNAAF4	GPR35					LINC00649
DNAH10	GPR55					LINC00652
DNAH14	GPR65					LINC00653
DNAH17	GPR68					LINC00654
DNAH2	GPR75					LINC00656
DNAH3	GPR84					LINC00658
DNAH6	GPRC5B					LINC00659
DNAH7	GPS2					LINC00661
DNAH8	GPSM3					LINC00662
DNAI2	GPX1					LINC00663
DNAJA2	GPX4					LINC00664
DNAJA3	GRAMD4					LINC00665
DNAJB11	GRAP2					LINC00667
DNAJB9	GRB14					LINC00668
DNAJC1	GRB2					LINC00670
DNAJC11	GRB7					LINC00671
DNAJC12	GREM1					LINC00672
DNAJC13	GREM2					LINC00673
DNAJC16	GRN					LINC00674
DNAJC17	GSDMD					LINC00676
DNAJC21	GSDME					LINC00677
DNAJC22	GSK3A					LINC00678
DNAJC25	GSK3B					LINC00680
DNAJC5	GSN					LINC00681
DNAJC5G	GSS					LINC00682
DNAJC7	GSTA2					LINC00683
DNALI1	GSTO1					LINC00685
DNASE2	GSTP1					LINC00686
DNER	GTPBP1					LINC00687
DNHD1	GUCY1A1					LINC00689
DNM1	GUSB					LINC00690
DNM2	GVINP1					LINC00691
DNM3	GYG1					LINC00692
DNMT1	GYPA					LINC00693
DNMT3A	GYPB					LINC00696
DNMT3L	GYPC					LINC00698
DNTTIP1	GZMA					LINC00700
DOCK10	GZMB					LINC00701
DOCK11	GZMM					LINC00702
DOCK2	H2BC1					LINC00703
DOCK3	H2BC11					LINC00705
DOCK4	H2BC12					LINC00706
DOCK5	H2BC21					LINC00707
DOCK6	H2BC4					LINC00708
DOCK7	H2BS1					LINC00709
DOCK8	H3-3A					LINC00710
DOCK9	H3C1					LINC00824
DOHH	H3C15					LINC00836
DOK1	H4C1					LINC00837
DOK2	HAMP					LINC00838
DOK5	HAND2					LINC00839
DOK6	HAS2					LINC00840
DOP1B	HASPIN					LINC00841
DOT1L	HAVCR2					LINC00842
DPEP1	HAX1					LINC00844
DPEP3	HBB					LINC00845
DPF3	HBZ					LINC00846
DPH1	HCAR2					LINC00847
DPP10	HCK					LINC00850
DPP3	HCLS1					LINC00851
DPP6	HCST					LINC00852
DPP8	HDAC1					LINC00853
DPP9	HDAC2					LINC00856
DPY19L2	HDAC4					LINC00857
DPY19L4	HDAC5					LINC00858
DPYD	HDAC7					LINC00861
DPYS	HDAC9					LINC00862
DPYSL5	HDGF					LINC00863
DRAM1	HEATR9					LINC00865
DRD4	HEBP2					LINC00866
DRP2	HEG1					LINC00867
DSCAM	HELLS					LINC00868
DSCAML1	HEPACAM					LINC00869
DSE	HERC5					LINC00870
DSG1	HERC6					LINC00871
DSG4	HES1					LINC00877
DSP	HES5					LINC00879
DST	HEXB					LINC00880
DSTYK	HEXIM1					LINC00881
DTL	HFE					LINC00882
DTNA	HGF					LINC00884
DTNB	HGSNAT					LINC00885
DTNBP1	HHEX					LINC00886
DTX1	HHLA2					LINC00887
DTX3	HIF1A					LINC00888
DTYMK	HILPDA					LINC00889
DUOX1	HIPK1					LINC00891
DUOX2	HIPK2					LINC00892
DUS2	HJV					LINC00893
DUSP13	HK1					LINC00894
DUSP19	HK2					LINC00895
DUSP27	HK3					LINC00896
DUSP5	HLA-A					LINC00898
DUSP6	HLA-B					LINC00899
DUSP7	HLA-C					LINC00900
DVL2	HLA-DMA					LINC00901
DVL3	HLA-DMB					LINC00903
DYNC1H1	HLA-DOA					LINC00904
DYNC1I1	HLA-DOB					LINC00905
DYNC1LI2	HLA-DPA1					LINC00906
DYNC2H1	HLA-DPB1					LINC00907
DYNLL1	HLA-DQA1					LINC00908
DYNLT1	HLA-DQA2					LINC00909
DYRK2	HLA-DQB1					LINC00910
DYRK4	HLA-DQB2					LINC00911
DYSF	HLA-DRA					LINC00917
DZIP3	HLA-DRB1					LINC00919
E2F3	HLA-DRB3					LINC00920
E2F8	HLA-DRB4					LINC00921
E4F1	HLA-DRB5					LINC00922
EAF1	HLA-E					LINC00923
EBAG9	HLA-F					LINC00924
EBF1	HLA-G					LINC00926
EBF2	HLA-H					LINC00927
EBI3	HLX					LINC00928
EBP	HM13					LINC00929
EBPL	HMGB1					LINC00930
ECD	HMGB1P1					LINC00933
ECE1	HMGB2					LINC00934
ECE2	HMGB3					LINC00937
ECEL1	HMGB4					LINC00938
ECSIT	HMGN2					LINC00939
ECT2	HMHB1					LINC00940
EDDM3B	HMOX1					LINC00941
EDEM1	HMOX2					LINC00942
EDEM3	HMSD					LINC00943
EDNRB	HNF1A					LINC00944
EDRF1	HNMT					LINC00945
EEA1	HNRNPA0					LINC00950
EED	HNRNPA2B1					LINC00951
EEF1A1	HNRNPDL					LINC00954
EEF1A2	HNRNPF					LINC00955
EEF2K	HNRNPU					LINC00957
EFCAB1	HOMER2					LINC00958
EFCAB12	HOMER3					LINC00960
EFCAB14	HOXA3					LINC00963
EFCAB5	HOXA5					LINC00964
EFCAB7	HOXA7					LINC00965
EFHB	HOXA9					LINC00967
EFHC1	HOXB3					LINC00968
EFHC2	HOXB4					LINC00970
EFNA4	HOXB6					LINC00971
EFR3A	HOXB7					LINC00972
EFS	HOXB8					LINC00973
EFTUD2	HP					LINC00974
EGFL6	HPR					LINC00976
EGFL8	HPRT1					LINC00977
EGFLAM	HPSE					LINC00987
EHBP1	HPX					LINC00989
EHD1	HRAS					LINC00992
EHHADH	HRG					LINC00993
EHMT1	HRH1					LINC00994
EHMT2	HRH2					LINC00996
EID1	HRH4					LINC00997
EID3	HRNR					LINC00999
EIF2AK2	HSD3B7					LINC01000
EIF2AK3	HSF1					LINC01001
EIF2AK4	HSP90AA1					LINC01002
EIF2S2	HSP90AB1					LINC01003
EIF3A	HSP90B1					LINC01004
EIF3B	HSP90B2P					LINC01005
EIF3D	HSPA1A					LINC01006
EIF3E	HSPA1B					LINC01007
EIF3F	HSPA5					LINC01010
EIF3L	HSPA6					LINC01011
EIF4E2	HSPA8					LINC01012
EIF4ENIF1	HSPA9					LINC01013
EIF4G1	HSPB1					LINC01014
EIF4G2	HSPD1					LINC01015
EIF4G3	HSPG2					LINC01016
EIF5B	HSPH1					LINC01017
EIF6	HTN1					LINC01018
ELF3	HTN3					LINC01019
ELF4	HTR2B					LINC01020
ELFN2	HTRA1					LINC01022
ELL	HTRA2					LINC01023
ELL2	HUWE1					LINC01028
ELMO1	HVCN1					LINC01029
ELMO3	HYAL1					LINC01030
ELMOD1	HYAL2					LINC01031
ELMSAN1	HYAL3					LINC01032
ELN	ICAM1					LINC01033
ELOA	ICAM2					LINC01034
ELOA2	ICAM3					LINC01035
ELOVL1	ICAM4					LINC01036
ELP1	ICAM5					LINC01037
EMC1	ICOS					LINC01038
EMC2	ICOSLG					LINC01039
EMC4	ID2					LINC01040
EMILIN3	IDE					LINC01043
EML3	IDH1					LINC01044
EML4	IDO1					LINC01046
ENG	IDO2					LINC01047
ENGASE	IFI16					LINC01048
ENKD1	IFI27					LINC01049
ENOX2	IFI27L1					LINC01050
ENPEP	IFI27L2					LINC01052
ENPP1	IFI30					LINC01053
ENPP2	IFI35					LINC01054
ENPP6	IFI44					LINC01055
ENPP7	IFI44L					LINC01056
ENTPD1	IFI6					LINC01058
ENTPD7	IFIH1					LINC01060
ENTR1	IFIT1					LINC01061
EP300	IFIT1B					LINC01063
EP400	IFIT2					LINC01065
EPB41L1	IFIT3					LINC01066
EPB41L3	IFIT5					LINC01067
EPCAM	IFITM1					LINC01068
EPG5	IFITM10					LINC01069
EPHA1	IFITM2					LINC01070
EPHA10	IFITM3					LINC01072
EPHA4	IFITM5					LINC01073
EPHA5	IFNA1					LINC01074
EPHA6	IFNA10					LINC01075
EPHA8	IFNA14					LINC01076
EPHB1	IFNA16					LINC01077
EPHB3	IFNA17					LINC01078
EPOR	IFNA2					LINC01079
EPPK1	IFNA21					LINC01080
EPRS1	IFNA4					LINC01081
EPS15L1	IFNA5					LINC01082
EPS8L1	IFNA6					LINC01085
EPX	IFNA7					LINC01087
ERAP1	IFNA8					LINC01088
ERAP2	IFNAR1					LINC01089
ERBB2	IFNAR2					LINC01090
ERBB3	IFNB1					LINC01091
ERBB4	IFNE					LINC01093
ERBIN	IFNG					LINC01094
ERC1	IFNGR1					LINC01095
ERC2	IFNGR2					LINC01096
ERCC3	IFNK					LINC01097
ERCC6	IFNL1					LINC01098
ERF	IFNL2					LINC01099
ERG	IFNL3					LINC01100
ERGIC2	IFNL4					LINC01101
ERICH3	IFNLR1					LINC01102
ERLEC1	IFNW1					LINC01103
ERLIN1	IFRD1					LINC01104
ERMAP	IFRD2					LINC01106
ERMP1	IGBP1					LINC01107
ERN1	IGDCC3					LINC01108
ERN2	IGDCC4					LINC01109
ERO1A	IGF1					LINC01111
ERRFI1	IGF1R					LINC01114
ERV3-1	IGF2					LINC01115
ESCO2	IGF2BP1					LINC01116
ESPL1	IGF2BP2					LINC01117
ESPN	IGF2BP3					LINC01118
ESR1	IGF2R					LINC01119
ESRP1	IGFBP2					LINC01120
ESRP2	IGFBP4					LINC01121
ESS2	IGFN1					LINC01122
ESX1	IGHA1					LINC01123
ESYT2	IGHA2					LINC01124
ETAA1	IGHD					LINC01126
ETF1	IGHD1-1					LINC01127
ETS1	IGHE					LINC01128
ETS2	IGHG1					LINC01132
ETV1	IGHG2					LINC01133
ETV5	IGHG3					LINC01134
ETV6	IGHG4					LINC01135
EVA1B	IGHJ1					LINC01136
EVC	IGHM					LINC01137
EVC2	IGHV1-18					LINC01138
EVPL	IGHV1-2					LINC01139
EVX2	IGHV1-24					LINC01140
EWSR1	IGHV1-3					LINC01141
EXOC2	IGHV1-45					LINC01142
EXOC3L2	IGHV1-46					LINC01143
EXOC3L4	IGHV1-58					LINC01144
EXOC7	IGHV1-69					LINC01145
EXOSC10	IGHV1-69-2					LINC01146
EXOSC2	IGHV1-69D					LINC01147
EXOSC3	IGHV1-8					LINC01148
EXOSC7	IGHV1OR15-1					LINC01149
EXPH5	IGHV1OR15-9					LINC01150
EXT1	IGHV1OR21-1					LINC01151
EXT2	IGHV2-26					LINC01152
EYA3	IGHV2-5					LINC01153
EYA4	IGHV2-70					LINC01154
EZH1	IGHV2OR16-5					LINC01157
EZR	IGHV3-11					LINC01159
F10	IGHV3-13					LINC01160
F11	IGHV3-15					LINC01162
F2RL2	IGHV3-16					LINC01163
F7	IGHV3-20					LINC01164
F8	IGHV3-21					LINC01165
F9	IGHV3-23					LINC01166
FA2H	IGHV3-30					LINC01167
FAAH	IGHV3-30-3					LINC01168
FABP5	IGHV3-30-5					LINC01169
FADS1	IGHV3-33					LINC01170
FADS2	IGHV3-35					LINC01173
FADS6	IGHV3-38					LINC01176
FAF2	IGHV3-43					LINC01177
FAIM2	IGHV3-43D					LINC01179
FAM110B	IGHV3-48					LINC01180
FAM110C	IGHV3-49					LINC01181
FAM111A	IGHV3-53					LINC01182
FAM114A2	IGHV3-64					LINC01184
FAM117B	IGHV3-66					LINC01185
FAM120B	IGHV3-7					LINC01186
FAM120C	IGHV3-72					LINC01187
FAM122A	IGHV3-73					LINC01189
FAM124B	IGHV3-74					LINC01191
FAM131B	IGHV3-9					LINC01192
FAM131C	IGHV3OR15-7					LINC01193
FAM133A	IGHV3OR16-10					LINC01194
FAM135A	IGHV3OR16-12					LINC01195
FAM135B	IGHV3OR16-13					LINC01197
FAM13A	IGHV3OR16-8					LINC01198
FAM151A	IGHV3OR16-9					LINC01201
FAM153A	IGHV4-28					LINC01202
FAM153B	IGHV4-30-2					LINC01203
FAM155A	IGHV4-30-4					LINC01204
FAM161A	IGHV4-31					LINC01205
FAM162B	IGHV4-34					LINC01206
FAM166C	IGHV4-38-2					LINC01208
FAM169B	IGHV4-39					LINC01209
FAM183BP	IGHV4-4					LINC01210
FAM187B	IGHV4-59					LINC01213
FAM217A	IGHV4-61					LINC01214
FAM222A	IGHV4OR15-8					LINC01215
FAM234A	IGHV5-10-1					LINC01216
FAM234B	IGHV5-51					LINC01217
FAM3C	IGHV6-1					LINC01218
FAM47A	IGHV7-4-1					LINC01219
FAM50B	IGHV7-81					LINC01220
FAM53B	IGKC					LINC01221
FAM76A	IGKJ1					LINC01222
FAM76B	IGKV1-12					LINC01224
FAM78A	IGKV1-13					LINC01226
FAM81A	IGKV1-16					LINC01227
FAM83A	IGKV1-17					LINC01228
FAM83B	IGKV1-27					LINC01229
FAM83C	IGKV1-33					LINC01230
FAM83D	IGKV1-39					LINC01231
FAM83E	IGKV1-5					LINC01232
FAM83F	IGKV1-6					LINC01233
FAM83H	IGKV1-8					LINC01234
FAM90A1	IGKV1-9					LINC01235
FAM92A	IGKV1D-12					LINC01237
FAM98B	IGKV1D-13					LINC01238
FANCD2	IGKV1D-16					LINC01239
FANCE	IGKV1D-17					LINC01241
FANCF	IGKV1D-33					LINC01242
FANCG	IGKV1D-37					LINC01243
FANCI	IGKV1D-39					LINC01246
FANCM	IGKV1D-42					LINC01247
FAP	IGKV1D-43					LINC01248
FARP1	IGKV1D-8					LINC01249
FARP2	IGKV1OR2-108					LINC01250
FARSA	IGKV2-24					LINC01251
FASN	IGKV2-28					LINC01252
FASTK	IGKV2-29					LINC01254
FASTKD3	IGKV2-30					LINC01255
FAT1	IGKV2-40					LINC01256
FAT2	IGKV2D-24					LINC01257
FAT3	IGKV2D-26					LINC01258
FAT4	IGKV2D-28					LINC01259
FBF1	IGKV2D-29					LINC01260
FBLN1	IGKV2D-30					LINC01262
FBN1	IGKV2D-40					LINC01264
FBN2	IGKV3-11					LINC01265
FBN3	IGKV3-15					LINC01266
FBXL17	IGKV3-20					LINC01267
FBXL2	IGKV3-7					LINC01269
FBXL20	IGKV3D-11					LINC01270
FBXL4	IGKV3D-15					LINC01271
FBXL5	IGKV3D-20					LINC01273
FBXO10	IGKV3D-7					LINC01275
FBXO11	IGKV3OR2-268					LINC01276
FBXO42	IGKV4-1					LINC01277
FBXO47	IGKV5-2					LINC01278
FBXO7	IGKV6-21					LINC01279
FBXO9	IGKV6D-21					LINC01280
FBXW10	IGKV6D-41					LINC01281
FBXW7	IGLC1					LINC01282
FBXW8	IGLC2					LINC01283
FCER2	IGLC3					LINC01284
FCF1	IGLC6					LINC01285
FCGBP	IGLC7					LINC01287
FCGR2B	IGLJ1					LINC01288
FCGRT	IGLL1					LINC01289
FCHSD2	IGLL5					LINC01290
FCN2	IGLV10-54					LINC01291
FCN3	IGLV11-55					LINC01293
FCRL2	IGLV1-36					LINC01297
FCRL5	IGLV1-40					LINC01298
FCSK	IGLV1-44					LINC01299
FECH	IGLV1-47					LINC01300
FER1L6	IGLV1-50					LINC01301
FERMT1	IGLV1-51					LINC01303
FES	IGLV2-11					LINC01304
FETUB	IGLV2-14					LINC01305
FFAR4	IGLV2-18					LINC01307
FGA	IGLV2-23					LINC01309
FGD1	IGLV2-33					LINC01310
FGD2	IGLV2-8					LINC01311
FGD3	IGLV3-1					LINC01312
FGD4	IGLV3-10					LINC01315
FGD5	IGLV3-12					LINC01317
FGD6	IGLV3-16					LINC01318
FGF13	IGLV3-19					LINC01320
FGF20	IGLV3-21					LINC01322
FGF21	IGLV3-22					LINC01323
FGF5	IGLV3-25					LINC01324
FGF7	IGLV3-27					LINC01326
FGFR1	IGLV3-32					LINC01327
FGFR2	IGLV3-9					LINC01331
FGGY	IGLV4-3					LINC01332
FGL1	IGLV4-60					LINC01333
FGR	IGLV4-69					LINC01335
FH	IGLV5-37					LINC01337
FHDC1	IGLV5-39					LINC01338
FHIT	IGLV5-45					LINC01339
FHL2	IGLV5-48					LINC01340
FHL3	IGLV5-52					LINC01341
FHL5	IGLV6-57					LINC01342
FHOD1	IGLV7-43					LINC01343
FHOD3	IGLV7-46					LINC01344
FICD	IGLV8-61					LINC01345
FIGNL1	IGLV9-49					LINC01346
FILIP1	IGSF1					LINC01347
FILIP1L	IGSF10					LINC01348
FITM2	IGSF11					LINC01349
FKBP15	IGSF21					LINC01350
FKBP2	IGSF22					LINC01351
FKBP7	IGSF23					LINC01352
FKBPL	IGSF3					LINC01353
FKRP	IGSF5					LINC01354
FLACC1	IGSF6					LINC01355
FLG	IGSF8					LINC01356
FLG2	IHH					LINC01357
FLII	IK					LINC01358
FLNA	IKBKB					LINC01359
FLNB	IKBKE					LINC01360
FLNC	IKBKG					LINC01361
FLOT1	IKZF1					LINC01362
FLOT2	IKZF3					LINC01363
FLRT2	IL10					LINC01364
FLT1	IL10RA					LINC01365
FLT3LG	IL10RB					LINC01366
FLT4	IL11					LINC01370
FLVCR2	IL11RA					LINC01372
FMNL1	IL12A					LINC01374
FMNL3	IL12B					LINC01375
FMO1	IL12RB1					LINC01376
FMO3	IL12RB2					LINC01377
FMO4	IL13					LINC01378
FMOD	IL13RA1					LINC01381
FMR1	IL13RA2					LINC01385
FN1	IL15					LINC01386
FN3KRP	IL15RA					LINC01387
FNBP4	IL16					LINC01388
FNDC1	IL17A					LINC01389
FNDC3A	IL17B					LINC01391
FNDC5	IL17C					LINC01392
FNDC7	IL17D					LINC01393
FNDC8	IL17F					LINC01394
FNIP2	IL17RA					LINC01395
FNTB	IL17RB					LINC01396
FOCAD	IL17RC					LINC01397
FOLH1	IL17RD					LINC01398
FOLR2	IL17RE					LINC01399
FOLR3	IL17REL					LINC01400
FOXC2	IL18					LINC01402
FOXD2	IL18BP					LINC01405
FOXE1	IL18R1					LINC01409
FOXH1	IL18RAP					LINC01410
FOXI1	IL19					LINC01411
FOXI2	IL1A					LINC01412
FOXJ1	IL1B					LINC01413
FOXJ2	IL1F10					LINC01414
FOXK2	IL1R1					LINC01415
FOXO1	IL1R2					LINC01416
FOXP2	IL1RAP					LINC01419
FOXP3	IL1RAPL1					LINC01422
FOXP4	IL1RAPL2					LINC01423
FOXR2	IL1RL1					LINC01424
FPGT-TNNI3K	IL1RL2					LINC01425
FPR1	IL1RN					LINC01426
FRAS1	IL2					LINC01427
FREM1	IL20					LINC01428
FREM2	IL20RA					LINC01429
FRG1	IL20RB					LINC01430
FRG1BP	IL21					LINC01431
FRMD1	IL21R					LINC01432
FRMD4A	IL22					LINC01433
FRMD4B	IL22RA1					LINC01435
FRMD5	IL22RA2					LINC01436
FRMD6	IL23A					LINC01438
FRMD8	IL23R					LINC01440
FRMPD1	IL24					LINC01441
FRMPD2	IL25					LINC01442
FRMPD3	IL26					LINC01443
FRMPD4	IL27					LINC01444
FRRS1	IL27RA					LINC01445
FRS3	IL2RA					LINC01446
FRY	IL2RB					LINC01447
FRYL	IL2RG					LINC01448
FSCB	IL3					LINC01449
FSCN1	IL31					LINC01450
FSCN3	IL31RA					LINC01451
FSHR	IL32					LINC01455
FSIP1	IL33					LINC01456
FSIP2	IL34					LINC01460
FST	IL36A					LINC01461
FSTL4	IL36B					LINC01465
FTSJ1	IL36G					LINC01467
FUBP1	IL36RN					LINC01470
FUNDC1	IL37					LINC01471
FUT1	IL3RA					LINC01473
FUT10	IL4					LINC01474
FUT3	IL4R					LINC01475
FUT7	IL5					LINC01476
FUT8	IL5RA					LINC01477
FUZ	IL6					LINC01478
FXYD4	IL6R					LINC01479
FYB1	IL6ST					LINC01480
FZD10	IL7					LINC01482
FZD3	IL7R					LINC01483
FZD8	IL9					LINC01484
FZR1	IL9R					LINC01485
G2E3	ILDR1					LINC01486
G6PD	ILDR2					LINC01487
GAB4	ILF2					LINC01488
GABARAP	ILF3					LINC01489
GABRA2	ILK					LINC01490
GABRA3	ILRUN					LINC01491
GABRA6	IMPDH1					LINC01492
GABRB2	IMPDH2					LINC01493
GABRB3	INA					LINC01494
GABRE	INAVA					LINC01495
GABRQ	INCENP					LINC01496
GABRR2	INHA					LINC01497
GAD2	INHBA					LINC01498
GADD45G	INHBB					LINC01499
GAK	INHBC					LINC01500
GAL3ST2	INHBE					LINC01501
GALNT10	INPP5D					LINC01502
GALNT12	INPP5K					LINC01503
GALNT14	INPPL1					LINC01504
GALNT15	INS					LINC01505
GALNT16	IP6K2					LINC01506
GALNT18	IPO7					LINC01507
GALNT2	IQGAP1					LINC01508
GALNT7	IQGAP2					LINC01509
GALNT8	IRAK1					LINC01510
GALNTL5	IRAK1BP1					LINC01511
GALR2	IRAK2					LINC01512
GALT	IRAK3					LINC01513
GANAB	IRAK4					LINC01514
GAPVD1	IREB2					LINC01515
GARNL3	IRF1					LINC01516
GARS1	IRF2					LINC01517
GAS1	IRF2BP1					LINC01518
GAS2L2	IRF2BP2					LINC01519
GAS2L3	IRF3					LINC01520
GAS7	IRF4					LINC01521
GAS8	IRF5					LINC01522
GASK1B	IRF6					LINC01523
GATA1	IRF7					LINC01524
GATA5	IRF8					LINC01525
GATA6	IRF9					LINC01526
GATAD2A	IRGC					LINC01527
GATAD2B	IRGM					LINC01529
GATB	IRGQ					LINC01530
GATM	IRS1					LINC01531
GBA2	IRS2					LINC01532
GBA3	ISG15					LINC01533
GBP2	ISG20					LINC01534
GBP5	ISG20L2					LINC01535
GCAT	ISL1					LINC01537
GCC2	ISLR					LINC01538
GCN1	ISLR2					LINC01539
GCSAML	IST1					LINC01541
GCSH	ITCH					LINC01543
GDF15	ITFG1					LINC01544
GDF2	ITFG2					LINC01545
GDF6	ITGA1					LINC01546
GDI1	ITGA2					LINC01547
GDI2	ITGA2B					LINC01548
GDPD1	ITGA3					LINC01549
GDPD5	ITGA4					LINC01550
GEMIN4	ITGA5					LINC01551
GEMIN5	ITGA6					LINC01553
GFI1	ITGA9					LINC01554
GFI1B	ITGAD					LINC01555
GFOD1	ITGAL					LINC01556
[truncated: 5,806 more rows]
